# Supplementary material for: Neurodevelopmental delay and associated factors among preterm infants aged 6 to 24 months adjusted gestation age in two urban hospitals in Uganda
Source: PLOS Glob Public Health. 2025 May 29;5(5):e0004361. doi: 10.1371/journal.pgph.0004361 (PMC12121762; doi:10.1371/journal.pgph.0004361)
Supplement: S1 Data — (XLSX) [file pgph.0004361.s001.xlsx]

## Sheet: Main Data
agemth_grp	sex	birthwgt_grp	headcir	wgt_for_age	wgt_for_lgth	lgth_for_age	Immun_status	Did_KMC	KMC_hrs	milk_fed	Other_feed	receive_oxyg	Resucscitat	Admit_las6mths	fortifier	mdat_full	mdat_gm	mdat_fm	mdat_la	mdat_so	gesage_grp	neonsepsis	neonjaundice	necrot	neonseizures	hypo	intra	premature	hyper	no_siblings	support_fam_frnds
6 to 11 months	Female	1.5kg to 2.5 kg	Normal	Under-weight	Normal	Normal	Up to date for age	Yes	less than 7 hrs	Mothers breast milk	NONE	Yes	No	No	No	Normal	Normal	Normal	Normal	Normal	28 to 31 weeks	No	No	No	No	No	No	No	No	None	Sometimes
6 to 11 months	Male	1.5kg to 2.5 kg	Macrocephaly	Under-weight	Normal	Stunted	Up to date for age	Yes	less than 7 hrs	Mothers breast milk	NONE	Yes	No	No	Yes	Normal	Normal	Normal	Normal	Normal	32 to 33 weeks	No	No	No	No	No	No	No	Yes	3 to 4 siblings	Often
6 to 11 months	Female	1kg to 1.49kg	Normal	Under-weight	Moderate Acute malnutrition	Normal	Up to date for age	Yes	less than 7 hrs	Mothers breast milk	NONE	Yes	No	No	No	Delayed	Normal	Delayed	Delayed	Normal	32 to 33 weeks	No	Yes	No	No	No	No	No	Yes	None	Often
6 to 11 months	Male	1.5kg to 2.5 kg	Normal	Under-weight	Moderate Acute malnutrition	Normal	Up to date for age	Yes	less than 7 hrs	Mothers breast milk	Yes	Yes	No	No	Yes	Normal	Normal	Normal	Normal	Normal	34 to 37 weeks	No	Yes	No	No	No	No	No	Yes	3 to 4 siblings	Often
6 to 11 months	Female	1.5kg to 2.5 kg	Normal	Under-weight	Normal	Normal	Up to date for age	Yes	less than 7 hrs	Mothers breast milk	Yes	Yes	No	No	Yes	Normal	Normal	Normal	Normal	Normal	34 to 37 weeks	Yes	No	No	No	No	No	No	Yes	3 to 4 siblings	Often
18 to 24 months	Female	1kg to 1.49kg	Normal	Normal	Normal	Stunted	Up to date for age	Yes	7 hrs and above	Mothers breast milk	NONE	Yes	No	No	Yes	Normal	Normal	Normal	Normal	Delayed	28 to 31 weeks	No	No	No	No	No	No	Yes	No	None	Often
6 to 11 months	Female	1kg to 1.49kg	Normal	Under-weight	Normal	Normal	Up to date for age	Yes	7 hrs and above	Mothers breast milk	NONE	Yes	No	No	No	Normal	Normal	Normal	Normal	Normal	28 to 31 weeks	No	Yes	No	No	No	No	Yes	No	1 to 2 siblings	Sometimes
18 to 24 months	Female	1.5kg to 2.5 kg	Normal	Normal	Normal	Normal	Incomplete	Yes	7 hrs and above	Mothers breast milk	Yes	Yes	No	Yes	No	Normal	Normal	Normal	Normal	Delayed	32 to 33 weeks	No	No	No	No	No	No	Yes	No	1 to 2 siblings	Often
6 to 11 months	Female	1.5kg to 2.5 kg	Normal	Under-weight	Normal	Normal	Up to date for age	Yes	less than 7 hrs	Mothers breast milk	Yes	Yes	No	Yes	No	Normal	Normal	Normal	Delayed	Normal	34 to 37 weeks	No	No	No	No	No	No	No	No	1 to 2 siblings	Often
6 to 11 months	Female	1kg to 1.49kg	Normal	Under-weight	Normal	Normal	Up to date for age	Yes	7 hrs and above	Mothers breast milk	Yes	Yes	No	No	No	Normal	Normal	Normal	Normal	Normal	28 to 31 weeks	Yes	Yes	No	No	Yes	No	Yes	No	None	Sometimes
6 to 11 months	Male	1kg to 1.49kg	Macrocephaly	Under-weight	Normal	Normal	Up to date for age	Yes	less than 7 hrs	Mothers breast milk	Yes	Yes	No	No	No	Normal	Normal	Normal	Normal	Normal	28 to 31 weeks	Yes	Yes	No	No	No	No	Yes	No	None	Sometimes
18 to 24 months	Male	1.5kg to 2.5 kg	Normal	Normal	Normal	Stunted	Up to date for age	Yes	7 hrs and above	Mothers breast milk	NONE	No	No	No	No	Normal	Normal	Normal	Normal	Normal	32 to 33 weeks	Yes	No	No	No	No	No	Yes	No	None	Often
18 to 24 months	Female	1kg to 1.49kg	Normal	Normal	Normal	Normal	Up to date for age	Yes	7 hrs and above	Mothers breast milk	NONE	Yes	No	No	Yes	Normal	Normal	Normal	Normal	Normal	32 to 33 weeks	No	Yes	No	No	No	No	No	Yes	None	Often
18 to 24 months	Female	1.5kg to 2.5 kg	Normal	Normal	Normal	Normal	Up to date for age	Yes	7 hrs and above	Both mother's and donated breast	Yes	No	No	No	Yes	Normal	Normal	Normal	Normal	Normal	34 to 37 weeks	Yes	No	No	No	No	No	Yes	No	1 to 2 siblings	Often
18 to 24 months	Male	1.5kg to 2.5 kg	Normal	Normal	Normal	Normal	Up to date for age	Yes	7 hrs and above	Both mother's and donated breast	Yes	No	No	No	Yes	Normal	Normal	Normal	Normal	Normal	34 to 37 weeks	Yes	No	No	No	No	No	Yes	No	1 to 2 siblings	Often
18 to 24 months	Female	1kg to 1.49kg	Normal	Normal	Normal	Normal	Up to date for age	Yes	7 hrs and above	Both mother's and donated breast	Yes	No	No	No	Yes	Normal	Normal	Delayed	Normal	Normal	34 to 37 weeks	Yes	No	No	No	No	No	Yes	No	1 to 2 siblings	Often
6 to 11 months	Female	1.5kg to 2.5 kg	Normal	Under-weight	Normal	Normal	Up to date for age	Yes	less than 7 hrs	Both mother's and donated breast	Yes	Yes	No	Yes	Yes	Normal	Normal	Delayed	Normal	Normal	28 to 31 weeks	No	No	No	No	No	No	Yes	No	None	Often
6 to 11 months	Female	1.5kg to 2.5 kg	Normal	Under-weight	Normal	Normal	Up to date for age	Yes	less than 7 hrs	Both mother's and donated breast	Yes	Yes	No	No	Yes	Normal	Normal	Normal	Normal	Normal	28 to 31 weeks	No	No	No	No	No	No	No	Yes	1 to 2 siblings	Often
6 to 11 months	Female	1.5kg to 2.5 kg	Normal	Under-weight	Normal	Normal	Up to date for age	No	No KMC	Mothers breast milk	Yes	Yes	No	No	No	Normal	Normal	Normal	Normal	Normal	32 to 33 weeks	No	No	No	No	No	No	No	No	None	Often
18 to 24 months	Female	< 1 kg	Normal	Normal	Normal	Normal	Up to date for age	Yes	less than 7 hrs	Mothers breast milk	NONE	Yes	No	No	Yes	Normal	Normal	Normal	Normal	Delayed	32 to 33 weeks	No	Yes	No	No	No	No	No	Yes	1 to 2 siblings	Often
18 to 24 months	Male	1kg to 1.49kg	Normal	Normal	Moderate Acute malnutrition	Normal	Complete	Yes	7 hrs and above	Mothers breast milk	NONE	No	No	No	No	Normal	Normal	Normal	Delayed	Delayed	34 to 37 weeks	No	Yes	No	No	No	No	No	Yes	3 to 4 siblings	Sometimes
18 to 24 months	Male	1.5kg to 2.5 kg	Microcephaly	Normal	Normal	Normal	Up to date for age	Yes	7 hrs and above	Mothers breast milk	Yes	Yes	No	No	No	Delayed	Normal	Delayed	Delayed	Delayed	34 to 37 weeks	Yes	No	No	No	No	No	Yes	Yes	5 and above	Often
18 to 24 months	Male	1.5kg to 2.5 kg	Normal	Normal	Normal	Normal	Up to date for age	Yes	less than 7 hrs	Mothers breast milk	Yes	Yes	No	Yes	Yes	Normal	Normal	Normal	Normal	Normal	32 to 33 weeks	Yes	Yes	No	No	No	No	No	Yes	1 to 2 siblings	Often
18 to 24 months	Female	< 1 kg	Microcephaly	Normal	Normal	Stunted	Incomplete	Yes	less than 7 hrs	Mothers breast milk	NONE	Yes	Yes	No	Yes	Delayed	Delayed	Delayed	Delayed	Delayed	28 to 31 weeks	No	Yes	No	No	No	No	No	Yes	1 to 2 siblings	Often
12 to 17 months	Female	1kg to 1.49kg	Normal	Normal	Moderate Acute malnutrition	Normal	Up to date for age	Yes	less than 7 hrs	Mothers breast milk	Yes	No	No	No	Yes	Delayed	Normal	Delayed	Normal	Delayed	34 to 37 weeks	Yes	No	No	No	No	No	No	Yes	1 to 2 siblings	Often
6 to 11 months	Male	1.5kg to 2.5 kg	Normal	Under-weight	Normal	Normal	Up to date for age	Yes	less than 7 hrs	Mothers breast milk	NONE	Yes	No	Yes	Yes	Normal	Normal	Normal	Normal	Normal	34 to 37 weeks	No	Yes	No	No	No	No	No	No	3 to 4 siblings	Sometimes
18 to 24 months	Female	< 1 kg	Microcephaly	Normal	Normal	Normal	Up to date for age	Yes	7 hrs and above	Mothers breast milk	NONE	Yes	No	No	Yes	Normal	Normal	Normal	Normal	Normal	28 to 31 weeks	No	Yes	No	No	No	No	No	Yes	None	Often
12 to 17 months	Male	< 1 kg	Macrocephaly	Normal	Normal	Normal	Incomplete	Yes	7 hrs and above	Mothers breast milk	NONE	Yes	No	No	Yes	Normal	Normal	Normal	Normal	Normal	28 to 31 weeks	Yes	No	No	No	No	No	No	Yes	None	Sometimes
18 to 24 months	Female	< 1 kg	Microcephaly	Normal	Normal	Normal	Complete	Yes	7 hrs and above	Mothers breast milk	NONE	Yes	No	No	Yes	Normal	Normal	Normal	Normal	Normal	<28 weeks	Yes	No	No	No	No	No	Yes	No	1 to 2 siblings	Often
6 to 11 months	Male	< 1 kg	Normal	Under-weight	Normal	Normal	Up to date for age	Yes	7 hrs and above	Mothers breast milk	NONE	Yes	No	Yes	Yes	Normal	Normal	Normal	Normal	Normal	<28 weeks	No	Yes	No	No	No	No	Yes	No	1 to 2 siblings	Often
12 to 17 months	Female	1kg to 1.49kg	Microcephaly	Normal	Normal	Normal	Up to date for age	Yes	less than 7 hrs	Mothers breast milk	NONE	Yes	No	No	Yes	Normal	Normal	Normal	Normal	Normal	28 to 31 weeks	No	Yes	No	No	No	No	Yes	No	None	Sometimes
18 to 24 months	Male	1.5kg to 2.5 kg	Normal	Normal	Normal	Normal	Up to date for age	Yes	less than 7 hrs	Mothers breast milk	Yes	Yes	No	No	No	Normal	Normal	Normal	Normal	Normal	34 to 37 weeks	No	Yes	No	No	No	No	No	No	None	Often
18 to 24 months	Female	1.5kg to 2.5 kg	Normal	Normal	Moderate Acute malnutrition	Normal	Up to date for age	Yes	7 hrs and above	Mothers breast milk	NONE	Yes	No	No	No	Normal	Normal	Normal	Normal	Normal	28 to 31 weeks	No	Yes	No	No	No	No	No	No	3 to 4 siblings	Often
12 to 17 months	Male	1kg to 1.49kg	Normal	Normal	Normal	Normal	Up to date for age	Yes	7 hrs and above	Mothers breast milk	NONE	Yes	No	No	No	Normal	Normal	Normal	Delayed	Normal	32 to 33 weeks	Yes	No	No	No	No	No	No	Yes	1 to 2 siblings	Never
6 to 11 months	Male	1kg to 1.49kg	Microcephaly	Under-weight	Moderate Acute malnutrition	Stunted	Incomplete	Yes	7 hrs and above	Mothers breast milk	NONE	Yes	No	Yes	No	Normal	Normal	Normal	Normal	Normal	28 to 31 weeks	No	Yes	No	No	No	No	No	No	None	Often
12 to 17 months	Female	< 1 kg	Normal	Normal	Normal	Normal	Up to date for age	Yes	7 hrs and above	Mothers breast milk	NONE	Yes	No	No	Yes	Normal	Normal	Normal	Normal	Normal	28 to 31 weeks	No	Yes	No	No	No	No	No	No	1 to 2 siblings	Often
18 to 24 months	Female	1kg to 1.49kg	Normal	Normal	Normal	Normal	Incomplete	Yes	7 hrs and above	Mothers breast milk	NONE	Yes	No	No	No	Normal	Normal	Normal	Normal	Normal	34 to 37 weeks	No	Yes	No	No	No	No	No	Yes	None	Often
6 to 11 months	Male	1.5kg to 2.5 kg	Microcephaly	Under-weight	Normal	Normal	Up to date for age	Yes	less than 7 hrs	Mothers breast milk	NONE	No	No	No	No	Normal	Normal	Normal	Normal	Normal	34 to 37 weeks	No	Yes	No	No	No	No	No	No	1 to 2 siblings	Often
18 to 24 months	Female	1kg to 1.49kg	Normal	Normal	Normal	Normal	Up to date for age	Yes	less than 7 hrs	Both mother's and donated breast	Yes	Yes	Yes	No	Yes	Normal	Normal	Normal	Normal	Normal	28 to 31 weeks	No	Yes	No	No	No	No	Yes	Yes	1 to 2 siblings	Often
18 to 24 months	Female	1.5kg to 2.5 kg	Microcephaly	Normal	Normal	Normal	Up to date for age	Yes	less than 7 hrs	Both mother's and donated breast	Yes	Yes	No	No	Yes	Normal	Normal	Normal	Normal	Normal	28 to 31 weeks	No	Yes	No	No	No	No	Yes	No	None	Often
12 to 17 months	Female	1.5kg to 2.5 kg	Normal	Normal	Normal	Normal	Up to date for age	Yes	less than 7 hrs	Both mother's and donated breast	Yes	Yes	No	No	Yes	Normal	Normal	Normal	Normal	Normal	28 to 31 weeks	No	Yes	No	No	No	No	Yes	Yes	1 to 2 siblings	Often
18 to 24 months	Female	1.5kg to 2.5 kg	Macrocephaly	Normal	Normal	Stunted	Up to date for age	Yes	less than 7 hrs	Mothers breast milk	Yes	Yes	No	No	Yes	Normal	Normal	Normal	Normal	Normal	32 to 33 weeks	No	Yes	Yes	No	No	No	No	Yes	1 to 2 siblings	Often
6 to 11 months	Male	1.5kg to 2.5 kg	Normal	Under-weight	Normal	Normal	Up to date for age	Yes	7 hrs and above	Mothers breast milk	NONE	Yes	Yes	No	Yes	Normal	Normal	Normal	Normal	Normal	34 to 37 weeks	No	Yes	No	Yes	No	No	Yes	No	1 to 2 siblings	Often
6 to 11 months	Male	1.5kg to 2.5 kg	Normal	Under-weight	Normal	Normal	Up to date for age	Yes	less than 7 hrs	Mothers breast milk	NONE	Yes	Yes	No	Yes	Normal	Normal	Normal	Normal	Normal	34 to 37 weeks	Yes	No	No	No	No	No	No	Yes	1 to 2 siblings	Often
12 to 17 months	Female	1.5kg to 2.5 kg	Normal	Normal	Normal	Normal	Up to date for age	Yes	less than 7 hrs	Mothers breast milk	NONE	Yes	Yes	No	Yes	Normal	Normal	Normal	Normal	Normal	32 to 33 weeks	No	Yes	No	No	No	No	No	Yes	1 to 2 siblings	Sometimes
6 to 11 months	Female	1kg to 1.49kg	Normal	Normal	Normal	Normal	Up to date for age	Yes	7 hrs and above	Mothers breast milk	Yes	Yes	No	No	No	Normal	Normal	Normal	Normal	Normal	32 to 33 weeks	No	No	No	No	No	No	No	Yes	None	Sometimes
12 to 17 months	Male	1kg to 1.49kg	Normal	Normal	Normal	Normal	Up to date for age	Yes	less than 7 hrs	Mothers breast milk	NONE	Yes	No	No	Yes	Normal	Normal	Normal	Normal	Normal	32 to 33 weeks	No	Yes	No	No	No	No	No	Yes	None	Sometimes
6 to 11 months	Female	1.5kg to 2.5 kg	Microcephaly	Under-weight	Severe acute malnutrition	Normal	Up to date for age	Yes	less than 7 hrs	Mothers breast milk	NONE	Yes	No	No	Yes	Normal	Normal	Normal	Normal	Normal	34 to 37 weeks	No	Yes	No	No	No	No	No	No	1 to 2 siblings	Sometimes
18 to 24 months	Female	1.5kg to 2.5 kg	Normal	Normal	Normal	Normal	Incomplete	Yes	less than 7 hrs	Mothers breast milk	NONE	Yes	Yes	Yes	Yes	Normal	Normal	Normal	Normal	Normal	32 to 33 weeks	No	Yes	No	No	No	No	Yes	No	1 to 2 siblings	Often
6 to 11 months	Female	1.5kg to 2.5 kg	Macrocephaly	Normal	Normal	Normal	Up to date for age	No	No KMC	Mothers breast milk	NONE	Yes	No	No	No	Normal	Normal	Normal	Normal	Delayed	34 to 37 weeks	No	No	No	No	No	No	No	Yes	1 to 2 siblings	Often
12 to 17 months	Male	1.5kg to 2.5 kg	Normal	Normal	Normal	Normal	Up to date for age	Yes	7 hrs and above	Mothers breast milk	NONE	Yes	No	No	No	Normal	Normal	Normal	Normal	Normal	32 to 33 weeks	No	No	No	No	No	No	Yes	No	1 to 2 siblings	Often
6 to 11 months	Male	1.5kg to 2.5 kg	Microcephaly	Under-weight	Severe acute malnutrition	Normal	Up to date for age	Yes	less than 7 hrs	Mothers breast milk	Yes	No	No	No	Yes	Delayed	Normal	Delayed	Normal	Normal	32 to 33 weeks	No	No	No	No	No	No	No	Yes	3 to 4 siblings	Sometimes
6 to 11 months	Female	1.5kg to 2.5 kg	Normal	Under-weight	Normal	Normal	Up to date for age	Yes	less than 7 hrs	Mothers breast milk	Yes	Yes	No	No	Yes	Normal	Normal	Normal	Normal	Delayed	32 to 33 weeks	No	No	No	No	No	No	No	Yes	1 to 2 siblings	Sometimes
6 to 11 months	Female	1kg to 1.49kg	Macrocephaly	Under-weight	Normal	Normal	Up to date for age	Yes	7 hrs and above	Mothers breast milk	NONE	Yes	No	No	Yes	Normal	Normal	Delayed	Normal	Normal	32 to 33 weeks	No	No	No	No	No	No	Yes	No	3 to 4 siblings	Often
18 to 24 months	Male	1.5kg to 2.5 kg	Microcephaly	Normal	Normal	Normal	Up to date for age	Yes	less than 7 hrs	Both mother's and donated breast	NONE	Yes	No	No	Yes	Delayed	Delayed	Delayed	Delayed	Delayed	32 to 33 weeks	No	Yes	No	No	No	No	Yes	No	None	Often
12 to 17 months	Male	1.5kg to 2.5 kg	Microcephaly	Normal	Normal	Normal	Up to date for age	No	No KMC	Mothers breast milk	Yes	No	No	No	No	Normal	Normal	Normal	Normal	Normal	34 to 37 weeks	No	No	No	No	No	No	Yes	No	1 to 2 siblings	Often
12 to 17 months	Male	1.5kg to 2.5 kg	Normal	Normal	Normal	Normal	Up to date for age	No	No KMC	Mothers breast milk	NONE	Yes	No	No	No	Normal	Normal	Normal	Normal	Normal	34 to 37 weeks	No	No	No	No	No	No	No	Yes	3 to 4 siblings	Often
12 to 17 months	Male	1kg to 1.49kg	Normal	Normal	Severe acute malnutrition	Normal	Incomplete	Yes	7 hrs and above	Mothers breast milk	NONE	Yes	No	No	No	Normal	Normal	Delayed	Normal	Normal	32 to 33 weeks	Yes	Yes	No	No	No	No	Yes	Yes	None	Often
6 to 11 months	Male	1kg to 1.49kg	Macrocephaly	Under-weight	Severe acute malnutrition	Normal	Up to date for age	Yes	less than 7 hrs	Mothers breast milk	NONE	Yes	No	Yes	Yes	Delayed	Delayed	Delayed	Delayed	Normal	32 to 33 weeks	No	Yes	No	No	No	No	No	Yes	1 to 2 siblings	Often
18 to 24 months	Female	1.5kg to 2.5 kg	Macrocephaly	Normal	Normal	Normal	Up to date for age	Yes	less than 7 hrs	Mothers breast milk	NONE	Yes	Yes	Yes	Yes	Normal	Normal	Delayed	Normal	Normal	32 to 33 weeks	No	No	No	No	No	No	Yes	No	3 to 4 siblings	Sometimes
18 to 24 months	Male	1.5kg to 2.5 kg	Normal	Normal	Normal	Normal	Up to date for age	Yes	7 hrs and above	Mothers breast milk	NONE	Yes	No	No	Yes	Delayed	Normal	Normal	Delayed	Normal	34 to 37 weeks	Yes	No	No	No	No	No	No	Yes	3 to 4 siblings	Sometimes
12 to 17 months	Male	1.5kg to 2.5 kg	Normal	Normal	Normal	Normal	Up to date for age	No	No KMC	Mothers breast milk	NONE	No	No	No	Yes	Normal	Normal	Normal	Normal	Normal	34 to 37 weeks	No	No	No	No	No	No	No	No	1 to 2 siblings	Often
12 to 17 months	Male	1.5kg to 2.5 kg	Normal	Normal	Normal	Normal	Up to date for age	Yes	less than 7 hrs	Mothers breast milk	Yes	No	No	No	No	Normal	Normal	Normal	Normal	Normal	34 to 37 weeks	No	No	No	No	No	No	Yes	No	1 to 2 siblings	Often
12 to 17 months	Female	1kg to 1.49kg	Normal	Normal	Normal	Normal	Up to date for age	Yes	less than 7 hrs	Both mother's and donated breast	Yes	Yes	No	No	Yes	Normal	Normal	Normal	Delayed	Delayed	28 to 31 weeks	Yes	Yes	No	No	No	No	Yes	No	None	Often
12 to 17 months	Male	1.5kg to 2.5 kg	Normal	Normal	Normal	Normal	Up to date for age	Yes	less than 7 hrs	Mothers breast milk	NONE	Yes	No	No	Yes	Normal	Normal	Normal	Delayed	Normal	34 to 37 weeks	No	No	No	No	No	No	No	Yes	1 to 2 siblings	Often
6 to 11 months	Male	1.5kg to 2.5 kg	Microcephaly	Under-weight	Normal	Normal	Up to date for age	No	No KMC	Mothers breast milk	Yes	No	No	No	No	Normal	Normal	Normal	Normal	Normal	34 to 37 weeks	Yes	No	No	No	No	No	No	No	1 to 2 siblings	Sometimes
18 to 24 months	Female	1kg to 1.49kg	Microcephaly	Normal	Normal	Normal	Up to date for age	Yes	7 hrs and above	Mothers breast milk	NONE	Yes	No	No	No	Normal	Normal	Normal	Normal	Normal	32 to 33 weeks	Yes	Yes	No	No	No	No	Yes	No	None	Often
6 to 11 months	Male	1.5kg to 2.5 kg	Macrocephaly	Under-weight	Normal	Normal	Up to date for age	Yes	less than 7 hrs	Mothers breast milk	Yes	Yes	No	Yes	No	Normal	Normal	Normal	Normal	Delayed	32 to 33 weeks	Yes	Yes	No	No	No	No	No	No	1 to 2 siblings	Often
6 to 11 months	Female	1kg to 1.49kg	Normal	Under-weight	Normal	Normal	Incomplete	Yes	7 hrs and above	Mothers breast milk	Yes	Yes	No	No	No	Normal	Normal	Normal	Normal	Normal	32 to 33 weeks	No	Yes	No	No	No	No	No	No	None	Often
6 to 11 months	Female	1kg to 1.49kg	Macrocephaly	Under-weight	Normal	Stunted	Up to date for age	Yes	7 hrs and above	Mothers breast milk	Yes	Yes	No	No	Yes	Normal	Normal	Normal	Normal	Normal	28 to 31 weeks	Yes	Yes	No	No	No	No	Yes	No	1 to 2 siblings	Often
6 to 11 months	Female	1.5kg to 2.5 kg	Normal	Under-weight	Normal	Normal	Up to date for age	No	No KMC	Mothers breast milk	Yes	No	No	No	No	Normal	Normal	Normal	Normal	Normal	34 to 37 weeks	No	Yes	No	No	No	No	Yes	No	1 to 2 siblings	Often
12 to 17 months	Female	1kg to 1.49kg	Normal	Normal	Normal	Normal	Up to date for age	Yes	7 hrs and above	Mothers breast milk	NONE	Yes	No	No	No	Normal	Normal	Normal	Normal	Normal	28 to 31 weeks	No	No	Yes	No	No	No	No	Yes	None	Often
6 to 11 months	Male	1.5kg to 2.5 kg	Microcephaly	Under-weight	Normal	Normal	Up to date for age	Yes	7 hrs and above	Mothers breast milk	Yes	Yes	No	No	No	Delayed	Normal	Normal	Normal	Normal	32 to 33 weeks	No	Yes	No	No	No	No	No	Yes	3 to 4 siblings	Often
6 to 11 months	Female	< 1 kg	Normal	Under-weight	Normal	Normal	Up to date for age	Yes	7 hrs and above	Mothers breast milk	NONE	Yes	No	Yes	No	Normal	Normal	Normal	Normal	Normal	<28 weeks	Yes	No	No	No	No	No	No	No	None	Often
6 to 11 months	Female	1.5kg to 2.5 kg	Normal	Under-weight	Normal	Stunted	Up to date for age	No	No KMC	Mothers breast milk	NONE	Yes	No	No	No	Normal	Normal	Normal	Normal	Delayed	34 to 37 weeks	No	Yes	No	No	No	No	No	No	1 to 2 siblings	Often
6 to 11 months	Male	1kg to 1.49kg	Normal	Under-weight	Normal	Normal	Up to date for age	Yes	7 hrs and above	Mothers breast milk	NONE	Yes	No	No	Yes	Normal	Normal	Normal	Normal	Normal	28 to 31 weeks	No	Yes	No	No	No	No	No	No	1 to 2 siblings	Often
6 to 11 months	Female	1kg to 1.49kg	Microcephaly	Under-weight	Moderate Acute malnutrition	Normal	Up to date for age	Yes	7 hrs and above	Mothers breast milk	Yes	Yes	No	No	Yes	Delayed	Normal	Delayed	Normal	Normal	28 to 31 weeks	No	No	No	No	No	No	No	Yes	None	Often
6 to 11 months	Male	1.5kg to 2.5 kg	Normal	Under-weight	Normal	Normal	Up to date for age	No	No KMC	Mothers breast milk	Yes	Yes	No	No	No	Normal	Normal	Normal	Normal	Normal	34 to 37 weeks	No	Yes	No	No	No	No	No	Yes	1 to 2 siblings	Often
6 to 11 months	Female	1.5kg to 2.5 kg	Normal	Under-weight	Normal	Normal	Up to date for age	Yes	7 hrs and above	Mothers breast milk	Yes	Yes	Yes	No	Yes	Normal	Normal	Normal	Normal	Normal	32 to 33 weeks	No	Yes	No	No	No	No	No	Yes	None	Often
6 to 11 months	Male	1.5kg to 2.5 kg	Normal	Under-weight	Normal	Normal	Incomplete	Yes	7 hrs and above	Mothers breast milk	NONE	Yes	No	Yes	Yes	Normal	Normal	Normal	Normal	Normal	32 to 33 weeks	No	Yes	No	No	No	No	No	Yes	3 to 4 siblings	Often
6 to 11 months	Male	1.5kg to 2.5 kg	Normal	Under-weight	Normal	Normal	Up to date for age	Yes	less than 7 hrs	Mothers breast milk	Yes	No	No	No	No	Normal	Normal	Normal	Normal	Normal	34 to 37 weeks	No	No	No	No	No	No	Yes	No	1 to 2 siblings	Often
6 to 11 months	Male	1.5kg to 2.5 kg	Normal	Under-weight	Moderate Acute malnutrition	Normal	Up to date for age	No	No KMC	Mothers breast milk	Yes	Yes	No	No	No	Normal	Normal	Normal	Normal	Normal	34 to 37 weeks	Yes	Yes	No	No	No	No	No	No	1 to 2 siblings	Often
6 to 11 months	Female	< 1 kg	Normal	Under-weight	Normal	Normal	Up to date for age	Yes	7 hrs and above	Mothers breast milk	NONE	Yes	No	No	Yes	Delayed	Normal	Delayed	Normal	Normal	28 to 31 weeks	Yes	Yes	No	No	No	No	No	No	None	Often
18 to 24 months	Female	1.5kg to 2.5 kg	Microcephaly	Normal	Normal	Normal	Up to date for age	Yes	less than 7 hrs	Mothers breast milk	NONE	Yes	No	No	No	Normal	Normal	Normal	Normal	Normal	32 to 33 weeks	No	No	No	No	No	No	No	Yes	3 to 4 siblings	Often
18 to 24 months	Male	1kg to 1.49kg	Normal	Normal	Moderate Acute malnutrition	Normal	Up to date for age	Yes	7 hrs and above	Both mother's and donated breast	Yes	Yes	No	No	Yes	Normal	Normal	Normal	Normal	Normal	<28 weeks	No	Yes	No	No	No	No	Yes	No	1 to 2 siblings	Often
18 to 24 months	Female	1kg to 1.49kg	Normal	Normal	Normal	Normal	Up to date for age	Yes	less than 7 hrs	Mothers breast milk	NONE	Yes	No	No	No	Normal	Normal	Normal	Normal	Delayed	28 to 31 weeks	Yes	No	No	No	No	No	No	Yes	1 to 2 siblings	Often
18 to 24 months	Female	1.5kg to 2.5 kg	Macrocephaly	Normal	Normal	Normal	Up to date for age	No	No KMC	Both mother's and donated breast	NONE	No	No	No	No	Normal	Normal	Normal	Normal	Delayed	34 to 37 weeks	No	No	No	No	No	No	No	No	1 to 2 siblings	Often
18 to 24 months	Male	1.5kg to 2.5 kg	Normal	Normal	Normal	Normal	Incomplete	No	No KMC	Mothers breast milk	NONE	Yes	No	No	No	Normal	Normal	Normal	Normal	Normal	34 to 37 weeks	No	Yes	No	No	No	No	No	No	None	Often
18 to 24 months	Male	1.5kg to 2.5 kg	Microcephaly	Normal	Normal	Normal	Up to date for age	Yes	less than 7 hrs	Both mother's and donated breast	NONE	No	No	No	No	Delayed	Delayed	Delayed	Delayed	Delayed	34 to 37 weeks	No	No	No	No	No	No	No	No	1 to 2 siblings	Often
18 to 24 months	Female	1.5kg to 2.5 kg	Normal	Normal	Normal	Stunted	Up to date for age	Yes	7 hrs and above	Mothers breast milk	NONE	Yes	No	No	Yes	Normal	Normal	Normal	Normal	Normal	32 to 33 weeks	No	Yes	No	No	No	No	No	No	None	Often
18 to 24 months	Male	1.5kg to 2.5 kg	Normal	Normal	Normal	Normal	Up to date for age	No	No KMC	Mothers breast milk	NONE	Yes	No	No	No	Normal	Normal	Normal	Delayed	Normal	34 to 37 weeks	No	Yes	No	No	No	No	Yes	No	1 to 2 siblings	Often
6 to 11 months	Male	< 1 kg	Normal	Under-weight	Moderate Acute malnutrition	Normal	Up to date for age	Yes	7 hrs and above	Mothers breast milk	NONE	Yes	No	No	Yes	Normal	Normal	Normal	Normal	Normal	28 to 31 weeks	Yes	Yes	No	No	No	No	Yes	No	None	Often
18 to 24 months	Male	1.5kg to 2.5 kg	Normal	Normal	Moderate Acute malnutrition	Normal	Up to date for age	Yes	7 hrs and above	Mothers breast milk	NONE	No	No	No	Yes	Normal	Normal	Normal	Normal	Normal	32 to 33 weeks	No	Yes	No	No	No	No	No	No	1 to 2 siblings	Often
18 to 24 months	Female	1kg to 1.49kg	Normal	Normal	Normal	Normal	Up to date for age	Yes	7 hrs and above	Mothers breast milk	NONE	No	No	No	Yes	Normal	Normal	Normal	Normal	Normal	32 to 33 weeks	No	Yes	No	No	No	No	No	No	1 to 2 siblings	Often
18 to 24 months	Male	1.5kg to 2.5 kg	Normal	Normal	Normal	Normal	Up to date for age	No	No KMC	Mothers breast milk	NONE	Yes	No	No	Yes	Normal	Normal	Delayed	Normal	Normal	32 to 33 weeks	Yes	Yes	No	No	No	No	Yes	No	1 to 2 siblings	Often
18 to 24 months	Male	1.5kg to 2.5 kg	Normal	Normal	Normal	Normal	Up to date for age	Yes	less than 7 hrs	Both mother's and donated breast	NONE	No	No	No	No	Delayed	Normal	Delayed	Delayed	Delayed	34 to 37 weeks	No	No	No	No	No	No	No	No	1 to 2 siblings	Often
6 to 11 months	Male	1.5kg to 2.5 kg	Normal	Under-weight	Normal	Normal	Up to date for age	No	No KMC	Mothers breast milk	NONE	No	No	No	No	Normal	Normal	Normal	Normal	Normal	34 to 37 weeks	No	No	No	No	No	No	No	Yes	3 to 4 siblings	Often
12 to 17 months	Female	1.5kg to 2.5 kg	Normal	Normal	Normal	Normal	Up to date for age	No	No KMC	Both mother's and donated breast	NONE	Yes	No	No	Yes	Normal	Normal	Normal	Normal	Normal	34 to 37 weeks	No	Yes	No	No	No	No	No	No	1 to 2 siblings	Often
12 to 17 months	Male	1.5kg to 2.5 kg	Microcephaly	Normal	Normal	Normal	Up to date for age	Yes	less than 7 hrs	Both mother's and donated breast	NONE	Yes	No	Yes	Yes	Normal	Normal	Normal	Normal	Normal	34 to 37 weeks	No	Yes	No	No	No	No	No	No	1 to 2 siblings	Often
12 to 17 months	Female	1.5kg to 2.5 kg	Normal	Normal	Normal	Normal	Up to date for age	Yes	less than 7 hrs	Both mother's and donated breast	NONE	Yes	Yes	No	Yes	Normal	Normal	Normal	Normal	Normal	34 to 37 weeks	Yes	Yes	No	No	No	No	No	No	1 to 2 siblings	Often
18 to 24 months	Male	1.5kg to 2.5 kg	Microcephaly	Normal	Normal	Normal	Up to date for age	Yes	7 hrs and above	Mothers breast milk	NONE	Yes	No	No	Yes	Normal	Normal	Normal	Normal	Normal	34 to 37 weeks	No	No	No	No	No	No	No	No	None	Often
12 to 17 months	Male	1.5kg to 2.5 kg	Normal	Normal	Normal	Normal	Up to date for age	Yes	7 hrs and above	Mothers breast milk	NONE	Yes	No	No	Yes	Normal	Normal	Normal	Normal	Normal	28 to 31 weeks	Yes	Yes	Yes	No	No	No	No	No	None	Often
18 to 24 months	Female	1.5kg to 2.5 kg	Normal	Normal	Normal	Normal	Up to date for age	Yes	7 hrs and above	Mothers breast milk	NONE	Yes	No	Yes	Yes	Normal	Normal	Normal	Normal	Normal	32 to 33 weeks	No	Yes	No	No	No	No	No	No	None	Often
18 to 24 months	Male	1.5kg to 2.5 kg	Normal	Normal	Normal	Stunted	Up to date for age	Yes	7 hrs and above	Both mother's and donated breast	NONE	Yes	No	No	Yes	Normal	Normal	Normal	Normal	Normal	28 to 31 weeks	Yes	No	Yes	No	No	No	Yes	No	1 to 2 siblings	Often
18 to 24 months	Female	1.5kg to 2.5 kg	Normal	Normal	Normal	Normal	Up to date for age	No	No KMC	Mothers breast milk	NONE	No	No	No	No	Normal	Normal	Delayed	Normal	Normal	34 to 37 weeks	Yes	Yes	No	No	No	No	No	No	1 to 2 siblings	Often
6 to 11 months	Female	1.5kg to 2.5 kg	Normal	Normal	Normal	Normal	Up to date for age	Yes	7 hrs and above	Mothers breast milk	Yes	Yes	No	No	No	Normal	Normal	Normal	Normal	Delayed	32 to 33 weeks	No	Yes	No	No	No	No	No	No	None	Rarely
6 to 11 months	Male	1.5kg to 2.5 kg	Normal	Under-weight	Normal	Normal	Up to date for age	Yes	7 hrs and above	Mothers breast milk	Yes	Yes	No	No	No	Normal	Normal	Normal	Normal	Normal	32 to 33 weeks	No	No	No	No	No	No	No	No	1 to 2 siblings	Often
6 to 11 months	Male	1.5kg to 2.5 kg	Macrocephaly	Under-weight	Severe acute malnutrition	Normal	Up to date for age	Yes	less than 7 hrs	Mothers breast milk	NONE	Yes	No	No	No	Normal	Normal	Normal	Normal	Normal	34 to 37 weeks	No	Yes	No	No	No	No	No	Yes	1 to 2 siblings	Sometimes
6 to 11 months	Female	1kg to 1.49kg	Normal	Under-weight	Normal	Stunted	Up to date for age	Yes	7 hrs and above	Mothers breast milk	Yes	Yes	No	Yes	Yes	Normal	Normal	Normal	Normal	Normal	32 to 33 weeks	Yes	Yes	No	No	No	No	No	Yes	1 to 2 siblings	Often
6 to 11 months	Female	1kg to 1.49kg	Normal	Under-weight	Normal	Stunted	Up to date for age	Yes	7 hrs and above	Mothers breast milk	Yes	Yes	No	No	Yes	Normal	Normal	Normal	Normal	Normal	32 to 33 weeks	Yes	Yes	No	No	No	No	Yes	No	1 to 2 siblings	Often
6 to 11 months	Female	1.5kg to 2.5 kg	Normal	Normal	Normal	Normal	Up to date for age	Yes	less than 7 hrs	Both mother's and donated breast	NONE	Yes	No	No	No	Normal	Normal	Normal	Normal	Normal	28 to 31 weeks	No	No	No	No	No	No	No	No	None	Often
12 to 17 months	Male	1.5kg to 2.5 kg	Normal	Normal	Normal	Normal	Up to date for age	No	No KMC	Mothers breast milk	NONE	Yes	No	No	No	Normal	Normal	Normal	Normal	Normal	28 to 31 weeks	No	No	No	No	No	No	No	No	1 to 2 siblings	Often
18 to 24 months	Female	1kg to 1.49kg	Normal	Normal	Normal	Normal	Up to date for age	Yes	7 hrs and above	Both mother's and donated breast	NONE	Yes	No	No	Yes	Normal	Normal	Normal	Normal	Normal	32 to 33 weeks	Yes	Yes	No	No	No	No	Yes	Yes	1 to 2 siblings	Often
18 to 24 months	Male	1.5kg to 2.5 kg	Normal	Normal	Normal	Stunted	Up to date for age	Yes	less than 7 hrs	Mothers breast milk	NONE	Yes	No	No	No	Normal	Normal	Normal	Delayed	Normal	34 to 37 weeks	No	Yes	No	No	No	No	Yes	Yes	1 to 2 siblings	Often
18 to 24 months	Female	1.5kg to 2.5 kg	Normal	Normal	Normal	Normal	Incomplete	Yes	7 hrs and above	Both mother's and donated breast	NONE	Yes	No	Yes	No	Normal	Normal	Normal	Normal	Normal	32 to 33 weeks	No	Yes	No	No	No	No	No	No	5 and above	Often
18 to 24 months	Female	1.5kg to 2.5 kg	Normal	Normal	Normal	Normal	Incomplete	No	No KMC	Mothers breast milk	NONE	Yes	No	No	No	Normal	Normal	Normal	Normal	Normal	34 to 37 weeks	No	No	No	No	No	No	No	No	3 to 4 siblings	Often
18 to 24 months	Female	1.5kg to 2.5 kg	Normal	Normal	Normal	Normal	Up to date for age	Yes	7 hrs and above	Mothers breast milk	NONE	Yes	No	No	Yes	Normal	Normal	Normal	Normal	Normal	32 to 33 weeks	No	Yes	No	No	No	No	No	No	1 to 2 siblings	Often
12 to 17 months	Male	1.5kg to 2.5 kg	Normal	Normal	Normal	Normal	Up to date for age	Yes	7 hrs and above	Mothers breast milk	NONE	Yes	No	No	No	Normal	Normal	Normal	Normal	Normal	32 to 33 weeks	No	No	No	No	No	No	Yes	Yes	None	Often
18 to 24 months	Female	1kg to 1.49kg	Normal	Normal	Normal	Normal	Up to date for age	Yes	7 hrs and above	Mothers breast milk	NONE	Yes	No	No	Yes	Normal	Normal	Delayed	Normal	Normal	32 to 33 weeks	No	No	No	No	No	No	Yes	Yes	None	Often
18 to 24 months	Female	< 1 kg	Normal	Normal	Normal	Normal	Up to date for age	Yes	7 hrs and above	Both mother's and donated breast	NONE	Yes	Yes	Yes	Yes	Normal	Normal	Normal	Normal	Normal	<28 weeks	Yes	No	Yes	No	Yes	No	Yes	Yes	1 to 2 siblings	Often
18 to 24 months	Male	1kg to 1.49kg	Normal	Normal	Normal	Normal	Up to date for age	Yes	7 hrs and above	Both mother's and donated breast	NONE	Yes	Yes	Yes	Yes	Normal	Normal	Normal	Normal	Normal	32 to 33 weeks	No	No	No	No	Yes	No	Yes	No	None	Often
18 to 24 months	Female	1.5kg to 2.5 kg	Normal	Normal	Normal	Normal	Up to date for age	Yes	7 hrs and above	Mothers breast milk	NONE	Yes	No	No	Yes	Normal	Normal	Normal	Normal	Normal	32 to 33 weeks	No	No	No	No	No	No	No	No	1 to 2 siblings	Often
18 to 24 months	Male	1.5kg to 2.5 kg	Normal	Normal	Normal	Normal	Up to date for age	Yes	less than 7 hrs	Mothers breast milk	NONE	Yes	No	No	Yes	Normal	Normal	Normal	Normal	Normal	34 to 37 weeks	No	Yes	No	No	No	No	Yes	No	1 to 2 siblings	Often
18 to 24 months	Male	1kg to 1.49kg	Normal	Normal	Severe acute malnutrition	Normal	Up to date for age	Yes	7 hrs and above	Mothers breast milk	NONE	Yes	No	No	Yes	Normal	Normal	Normal	Normal	Normal	28 to 31 weeks	Yes	No	No	No	No	No	No	Yes	1 to 2 siblings	Often
18 to 24 months	Female	1.5kg to 2.5 kg	Microcephaly	Normal	Normal	Normal	Up to date for age	Yes	7 hrs and above	Mothers breast milk	NONE	Yes	No	Yes	Yes	Normal	Normal	Normal	Normal	Normal	34 to 37 weeks	No	Yes	No	No	No	No	No	No	3 to 4 siblings	Often
6 to 11 months	Female	1.5kg to 2.5 kg	Normal	Normal	Normal	Normal	Up to date for age	Yes	7 hrs and above	Both mother's and donated breast	NONE	No	No	Yes	Yes	Delayed	Normal	Normal	Normal	Delayed	32 to 33 weeks	Yes	Yes	No	No	No	No	Yes	Yes	3 to 4 siblings	Often
6 to 11 months	Male	1.5kg to 2.5 kg	Microcephaly	Normal	Normal	Normal	Up to date for age	Yes	less than 7 hrs	Both mother's and donated breast	NONE	Yes	No	Yes	Yes	Normal	Normal	Normal	Normal	Normal	28 to 31 weeks	No	No	No	No	No	No	No	No	None	Often
6 to 11 months	Female	1kg to 1.49kg	Normal	Under-weight	Normal	Normal	Up to date for age	Yes	7 hrs and above	Mothers breast milk	NONE	Yes	No	No	No	Normal	Normal	Normal	Normal	Normal	32 to 33 weeks	No	Yes	No	No	No	No	Yes	No	1 to 2 siblings	Sometimes
12 to 17 months	Male	1.5kg to 2.5 kg	Normal	Normal	Normal	Normal	Up to date for age	Yes	7 hrs and above	Mothers breast milk	NONE	Yes	No	Yes	Yes	Normal	Normal	Normal	Normal	Normal	34 to 37 weeks	No	Yes	No	No	No	No	Yes	No	1 to 2 siblings	Often
6 to 11 months	Female	< 1 kg	Normal	Under-weight	Normal	Normal	Up to date for age	Yes	7 hrs and above	Mothers breast milk	NONE	Yes	Yes	Yes	Yes	Normal	Normal	Normal	Normal	Normal	<28 weeks	Yes	Yes	Yes	No	No	No	Yes	No	None	Often
6 to 11 months	Male	< 1 kg	Normal	Under-weight	Severe acute malnutrition	Normal	Up to date for age	Yes	7 hrs and above	Mothers breast milk	NONE	Yes	No	Yes	No	Normal	Normal	Normal	Normal	Normal	<28 weeks	Yes	Yes	Yes	No	No	No	Yes	Yes	1 to 2 siblings	Often
6 to 11 months	Male	1kg to 1.49kg	Macrocephaly	Under-weight	Normal	Normal	Up to date for age	Yes	less than 7 hrs	Both mother's and donated breast	NONE	Yes	No	No	Yes	Delayed	Delayed	Normal	Normal	Normal	32 to 33 weeks	Yes	Yes	No	No	No	No	Yes	No	1 to 2 siblings	Often
12 to 17 months	Male	1kg to 1.49kg	Macrocephaly	Normal	Normal	Normal	Up to date for age	Yes	7 hrs and above	Both mother's and donated breast	NONE	Yes	No	No	Yes	Normal	Normal	Normal	Normal	Normal	32 to 33 weeks	Yes	Yes	No	No	No	No	Yes	Yes	1 to 2 siblings	Often
6 to 11 months	Female	1kg to 1.49kg	Microcephaly	Normal	Moderate Acute malnutrition	Normal	Up to date for age	Yes	7 hrs and above	Mothers breast milk	NONE	Yes	No	No	No	Normal	Normal	Normal	Normal	Delayed	34 to 37 weeks	Yes	Yes	No	No	No	No	No	Yes	None	Often
6 to 11 months	Female	< 1 kg	Normal	Under-weight	Normal	Normal	Up to date for age	Yes	7 hrs and above	Mothers breast milk	NONE	Yes	No	No	Yes	Normal	Normal	Normal	Normal	Normal	34 to 37 weeks	No	Yes	Yes	No	No	No	No	No	1 to 2 siblings	Often
12 to 17 months	Female	1kg to 1.49kg	Normal	Normal	Normal	Normal	Up to date for age	Yes	7 hrs and above	Mothers breast milk	NONE	Yes	No	Yes	Yes	Normal	Normal	Normal	Normal	Normal	28 to 31 weeks	No	Yes	No	No	No	No	No	No	None	Often
12 to 17 months	Female	1.5kg to 2.5 kg	Normal	Normal	Normal	Stunted	Up to date for age	Yes	7 hrs and above	Mothers breast milk	NONE	Yes	No	No	Yes	Normal	Normal	Normal	Normal	Normal	32 to 33 weeks	Yes	Yes	No	No	No	No	Yes	No	None	Often
12 to 17 months	Male	1.5kg to 2.5 kg	Normal	Normal	Normal	Normal	Incomplete	Yes	7 hrs and above	Mothers breast milk	NONE	Yes	No	No	Yes	Normal	Normal	Delayed	Normal	Normal	34 to 37 weeks	No	No	No	No	No	No	Yes	No	1 to 2 siblings	Often
6 to 11 months	Male	1kg to 1.49kg	Normal	Under-weight	Normal	Normal	Up to date for age	Yes	7 hrs and above	Mothers breast milk	NONE	Yes	No	No	Yes	Normal	Normal	Delayed	Normal	Normal	34 to 37 weeks	No	No	No	No	No	No	Yes	No	1 to 2 siblings	Often
12 to 17 months	Female	1.5kg to 2.5 kg	Normal	Normal	Normal	Normal	Up to date for age	Yes	7 hrs and above	Both mother's and donated breast	NONE	Yes	No	No	Yes	Normal	Normal	Normal	Normal	Normal	32 to 33 weeks	Yes	Yes	No	No	No	No	Yes	Yes	1 to 2 siblings	Often
6 to 11 months	Female	1.5kg to 2.5 kg	Normal	Normal	Normal	Normal	Up to date for age	No	No KMC	Mothers breast milk	NONE	Yes	No	No	No	Normal	Normal	Normal	Normal	Normal	34 to 37 weeks	Yes	No	No	No	No	No	Yes	No	3 to 4 siblings	Often
6 to 11 months	Male	1kg to 1.49kg	Normal	Under-weight	Normal	Stunted	Up to date for age	Yes	less than 7 hrs	Mothers breast milk	Yes	Yes	Yes	Yes	No	Delayed	Normal	Delayed	Delayed	Normal	<28 weeks	Yes	Yes	Yes	No	Yes	No	Yes	No	1 to 2 siblings	Sometimes
12 to 17 months	Female	< 1 kg	Microcephaly	Normal	Severe acute malnutrition	Normal	Complete	Yes	less than 7 hrs	Mothers breast milk	Yes	Yes	Yes	No	Yes	Delayed	Delayed	Normal	Normal	Delayed	28 to 31 weeks	Yes	Yes	Yes	No	Yes	No	No	Yes	3 to 4 siblings	Often
6 to 11 months	Male	1.5kg to 2.5 kg	Normal	Under-weight	Normal	Stunted	Up to date for age	No	No KMC	Mothers breast milk	NONE	Yes	No	No	No	Normal	Normal	Normal	Normal	Normal	34 to 37 weeks	No	Yes	No	No	No	No	No	No	1 to 2 siblings	Often
6 to 11 months	Male	< 1 kg	Microcephaly	Under-weight	Normal	Stunted	Up to date for age	Yes	less than 7 hrs	Mothers breast milk	Yes	Yes	Yes	Yes	Yes	Delayed	Normal	Normal	Normal	Normal	28 to 31 weeks	Yes	Yes	No	No	No	No	Yes	No	None	Often
6 to 11 months	Male	1.5kg to 2.5 kg	Normal	Under-weight	Normal	Normal	Up to date for age	No	No KMC	Mothers breast milk	Yes	Yes	No	No	No	Normal	Normal	Normal	Delayed	Normal	34 to 37 weeks	Yes	Yes	No	No	No	No	No	Yes	1 to 2 siblings	Sometimes
6 to 11 months	Female	1kg to 1.49kg	Normal	Under-weight	Normal	Normal	Up to date for age	Yes	less than 7 hrs	Mothers breast milk	Yes	Yes	No	No	No	Normal	Normal	Normal	Normal	Normal	32 to 33 weeks	Yes	Yes	No	No	No	No	Yes	No	1 to 2 siblings	Sometimes
12 to 17 months	Male	1.5kg to 2.5 kg	Normal	Normal	Normal	Normal	Up to date for age	Yes	less than 7 hrs	Mothers breast milk	Yes	Yes	No	No	No	Normal	Normal	Normal	Normal	Normal	34 to 37 weeks	Yes	No	No	No	No	No	No	Yes	None	Often
6 to 11 months	Female	1.5kg to 2.5 kg	Normal	Under-weight	Normal	Normal	Up to date for age	Yes	less than 7 hrs	Mothers breast milk	Yes	Yes	No	No	No	Delayed	Normal	Delayed	Delayed	Normal	34 to 37 weeks	No	Yes	No	No	No	No	No	Yes	3 to 4 siblings	Sometimes
18 to 24 months	Male	1.5kg to 2.5 kg	Normal	Normal	Severe acute malnutrition	Normal	Up to date for age	Yes	less than 7 hrs	Mothers breast milk	Yes	Yes	Yes	Yes	No	Normal	Normal	Normal	Normal	Normal	34 to 37 weeks	No	Yes	No	No	No	No	Yes	Yes	1 to 2 siblings	Often
18 to 24 months	Female	1.5kg to 2.5 kg	Normal	Normal	Severe acute malnutrition	Normal	Up to date for age	Yes	less than 7 hrs	Mothers breast milk	Yes	Yes	No	Yes	No	Normal	Normal	Normal	Normal	Normal	34 to 37 weeks	Yes	Yes	No	No	No	No	Yes	Yes	1 to 2 siblings	Often
18 to 24 months	Female	1.5kg to 2.5 kg	Macrocephaly	Normal	Normal	Stunted	Up to date for age	Yes	less than 7 hrs	Mothers breast milk	NONE	Yes	No	Yes	No	Normal	Normal	Normal	Normal	Normal	34 to 37 weeks	No	Yes	No	No	No	No	No	No	3 to 4 siblings	Often
6 to 11 months	Male	1kg to 1.49kg	Normal	Under-weight	Normal	Normal	Up to date for age	Yes	less than 7 hrs	Mothers breast milk	Yes	Yes	No	No	Yes	Normal	Normal	Normal	Normal	Normal	28 to 31 weeks	No	Yes	No	No	No	No	No	No	3 to 4 siblings	Often
6 to 11 months	Female	1kg to 1.49kg	Normal	Under-weight	Normal	Stunted	Up to date for age	Yes	less than 7 hrs	Mothers breast milk	Yes	Yes	No	Yes	Yes	Normal	Normal	Normal	Normal	Normal	28 to 31 weeks	Yes	Yes	No	No	No	No	No	No	3 to 4 siblings	Often
6 to 11 months	Female	1kg to 1.49kg	Normal	Under-weight	Normal	Normal	Up to date for age	Yes	less than 7 hrs	Mothers breast milk	Yes	Yes	No	No	Yes	Normal	Normal	Normal	Normal	Normal	28 to 31 weeks	No	No	No	No	No	No	No	No	3 to 4 siblings	Often
6 to 11 months	Female	1kg to 1.49kg	Normal	Under-weight	Normal	Stunted	Up to date for age	Yes	less than 7 hrs	Mothers breast milk	Yes	Yes	No	No	Yes	Normal	Normal	Delayed	Normal	Normal	28 to 31 weeks	Yes	No	No	No	No	No	No	No	3 to 4 siblings	Often
6 to 11 months	Female	1kg to 1.49kg	Normal	Normal	Normal	Normal	Up to date for age	Yes	less than 7 hrs	Mothers breast milk	NONE	Yes	No	No	Yes	Normal	Normal	Normal	Normal	Delayed	32 to 33 weeks	No	Yes	No	No	No	No	No	No	1 to 2 siblings	Sometimes
6 to 11 months	Female	1.5kg to 2.5 kg	Normal	Under-weight	Normal	Normal	Up to date for age	No	No KMC	Mothers breast milk	NONE	No	No	No	No	Normal	Normal	Normal	Normal	Normal	34 to 37 weeks	No	No	No	No	No	No	Yes	No	None	Often
12 to 17 months	Male	1.5kg to 2.5 kg	Normal	Normal	Normal	Normal	Up to date for age	No	No KMC	Mothers breast milk	NONE	Yes	No	No	No	Normal	Delayed	Delayed	Normal	Normal	32 to 33 weeks	No	No	No	No	No	No	Yes	No	1 to 2 siblings	Often
12 to 17 months	Male	1.5kg to 2.5 kg	Normal	Normal	Moderate Acute malnutrition	Normal	Incomplete	Yes	less than 7 hrs	Mothers breast milk	NONE	Yes	No	No	No	Normal	Normal	Normal	Normal	Delayed	34 to 37 weeks	Yes	Yes	No	No	No	No	Yes	No	None	Often
6 to 11 months	Male	1kg to 1.49kg	Normal	Under-weight	Normal	Normal	Up to date for age	Yes	7 hrs and above	Mothers breast milk	NONE	Yes	No	No	No	Normal	Normal	Normal	Normal	Delayed	28 to 31 weeks	Yes	Yes	No	No	No	No	No	Yes	None	Often
6 to 11 months	Male	1.5kg to 2.5 kg	Macrocephaly	Under-weight	Normal	Stunted	Up to date for age	Yes	7 hrs and above	Mothers breast milk	Yes	Yes	No	Yes	Yes	Normal	Normal	Normal	Normal	Normal	34 to 37 weeks	No	Yes	No	No	No	No	No	No	1 to 2 siblings	Often
6 to 11 months	Female	1.5kg to 2.5 kg	Macrocephaly	Under-weight	Severe acute malnutrition	Normal	Up to date for age	Yes	less than 7 hrs	Mothers breast milk	NONE	Yes	No	No	No	Normal	Normal	Normal	Normal	Normal	34 to 37 weeks	No	Yes	No	No	No	No	No	Yes	1 to 2 siblings	Sometimes
6 to 11 months	Male	1kg to 1.49kg	Normal	Under-weight	Normal	Normal	Complete	Yes	7 hrs and above	Mothers breast milk	Yes	Yes	Yes	No	Yes	Delayed	Delayed	Normal	Normal	Normal	28 to 31 weeks	No	Yes	No	No	No	No	Yes	Yes	3 to 4 siblings	Often
6 to 11 months	Male	1.5kg to 2.5 kg	Normal	Under-weight	Normal	Normal	Complete	Yes	7 hrs and above	Mothers breast milk	Yes	Yes	Yes	No	Yes	Delayed	Delayed	Normal	Delayed	Delayed	28 to 31 weeks	No	Yes	No	No	No	No	Yes	Yes	3 to 4 siblings	Often
6 to 11 months	Female	1.5kg to 2.5 kg	Normal	Normal	Normal	Normal	Up to date for age	No	No KMC	Mothers breast milk	Yes	No	No	No	No	Normal	Normal	Normal	Normal	Normal	34 to 37 weeks	No	No	No	No	No	No	No	No	3 to 4 siblings	Often
6 to 11 months	Male	1.5kg to 2.5 kg	Normal	Normal	Normal	Normal	Up to date for age	No	No KMC	Mothers breast milk	Yes	Yes	No	No	No	Normal	Normal	Normal	Normal	Normal	34 to 37 weeks	No	Yes	No	No	No	No	No	No	3 to 4 siblings	Often
12 to 17 months	Female	1.5kg to 2.5 kg	Normal	Normal	Normal	Normal	Up to date for age	No	No KMC	Mothers breast milk	Yes	No	No	No	No	Normal	Normal	Normal	Normal	Normal	34 to 37 weeks	No	No	No	No	No	No	No	No	1 to 2 siblings	Often
12 to 17 months	Female	1.5kg to 2.5 kg	Normal	Normal	Normal	Normal	Up to date for age	No	No KMC	Mothers breast milk	Yes	No	No	No	No	Normal	Normal	Normal	Normal	Normal	34 to 37 weeks	No	No	No	No	No	No	No	No	1 to 2 siblings	Often
18 to 24 months	Male	1.5kg to 2.5 kg	Normal	Normal	Normal	Stunted	Complete	Yes	less than 7 hrs	Mothers breast milk	Yes	No	No	No	Yes	Normal	Normal	Normal	Normal	Normal	34 to 37 weeks	No	No	No	No	No	No	Yes	No	3 to 4 siblings	Sometimes
18 to 24 months	Male	1.5kg to 2.5 kg	Normal	Normal	Normal	Normal	Complete	Yes	less than 7 hrs	Mothers breast milk	Yes	No	No	No	Yes	Normal	Normal	Normal	Normal	Normal	34 to 37 weeks	No	No	No	No	No	No	No	No	3 to 4 siblings	Sometimes
18 to 24 months	Male	1kg to 1.49kg	Normal	Normal	Normal	Normal	Complete	Yes	less than 7 hrs	Mothers breast milk	Yes	Yes	No	No	Yes	Normal	Normal	Normal	Normal	Normal	34 to 37 weeks	No	No	No	No	No	No	Yes	No	3 to 4 siblings	Sometimes
6 to 11 months	Female	1.5kg to 2.5 kg	Normal	Under-weight	Normal	Normal	Up to date for age	No	No KMC	Mothers breast milk	Yes	No	No	No	No	Normal	Normal	Normal	Normal	Normal	34 to 37 weeks	No	No	No	No	No	No	No	No	1 to 2 siblings	Sometimes
6 to 11 months	Female	1.5kg to 2.5 kg	Normal	Under-weight	Normal	Normal	Up to date for age	No	No KMC	Mothers breast milk	Yes	No	No	No	No	Normal	Normal	Normal	Normal	Normal	34 to 37 weeks	No	Yes	No	No	No	No	No	No	1 to 2 siblings	Sometimes
6 to 11 months	Male	1.5kg to 2.5 kg	Microcephaly	Under-weight	Normal	Stunted	Incomplete	Yes	7 hrs and above	Mothers breast milk	Yes	Yes	No	No	No	Delayed	Delayed	Normal	Normal	Normal	34 to 37 weeks	Yes	No	No	No	Yes	No	No	No	5 and above	Rarely
6 to 11 months	Male	1.5kg to 2.5 kg	Microcephaly	Under-weight	Normal	Stunted	Incomplete	Yes	7 hrs and above	Mothers breast milk	Yes	Yes	No	No	No	Delayed	Delayed	Delayed	Normal	Normal	34 to 37 weeks	Yes	No	No	No	Yes	No	No	No	5 and above	Rarely
6 to 11 months	Female	1.5kg to 2.5 kg	Normal	Under-weight	Normal	Normal	Up to date for age	No	7 hrs and above	Mothers breast milk	NONE	No	No	No	No	Normal	Normal	Normal	Normal	Normal	34 to 37 weeks	No	Yes	No	No	No	No	No	No	1 to 2 siblings	Often
6 to 11 months	Female	1kg to 1.49kg	Normal	Under-weight	Normal	Normal	Complete	Yes	7 hrs and above	Mothers breast milk	NONE	Yes	No	No	No	Normal	Normal	Normal	Normal	Normal	32 to 33 weeks	No	Yes	No	No	No	No	No	Yes	1 to 2 siblings	Sometimes
18 to 24 months	Female	1kg to 1.49kg	Normal	Normal	Normal	Normal	Complete	Yes	7 hrs and above	Both mother's and donated breast	Yes	Yes	No	No	Yes	Normal	Normal	Normal	Normal	Normal	28 to 31 weeks	No	No	No	No	No	No	No	Yes	3 to 4 siblings	Sometimes
6 to 11 months	Female	1.5kg to 2.5 kg	Normal	Under-weight	Normal	Normal	Up to date for age	No	No KMC	Mothers breast milk	NONE	No	No	No	No	Normal	Normal	Normal	Normal	Normal	34 to 37 weeks	No	Yes	No	No	No	No	No	No	3 to 4 siblings	Often
6 to 11 months	Male	1.5kg to 2.5 kg	Normal	Under-weight	Normal	Normal	Up to date for age	No	No KMC	Mothers breast milk	NONE	Yes	No	No	No	Normal	Normal	Normal	Normal	Normal	34 to 37 weeks	No	Yes	No	No	No	No	No	No	1 to 2 siblings	Often
6 to 11 months	Female	< 1 kg	Normal	Normal	Normal	Normal	Up to date for age	Yes	less than 7 hrs	Both mother's and donated breast	Yes	Yes	Yes	Yes	Yes	Normal	Normal	Normal	Normal	Delayed	<28 weeks	Yes	Yes	No	No	No	No	No	No	1 to 2 siblings	Often
6 to 11 months	Female	< 1 kg	Microcephaly	Normal	Normal	Normal	Up to date for age	Yes	less than 7 hrs	Both mother's and donated breast	Yes	Yes	Yes	Yes	Yes	Normal	Normal	Normal	Normal	Delayed	<28 weeks	Yes	Yes	No	No	No	Yes	No	No	1 to 2 siblings	Often
6 to 11 months	Male	1.5kg to 2.5 kg	Normal	Under-weight	Normal	Normal	Up to date for age	Yes	less than 7 hrs	Mothers breast milk	NONE	No	No	No	No	Delayed	Delayed	Normal	Normal	Normal	32 to 33 weeks	No	No	No	No	No	No	Yes	No	1 to 2 siblings	Often
12 to 17 months	Male	1.5kg to 2.5 kg	Normal	Normal	Normal	Normal	Incomplete	No	No KMC	Mothers breast milk	NONE	Yes	No	No	No	Normal	Normal	Normal	Normal	Normal	32 to 33 weeks	No	Yes	No	No	No	No	No	No	1 to 2 siblings	Often
6 to 11 months	Female	1.5kg to 2.5 kg	Microcephaly	Under-weight	Normal	Stunted	Up to date for age	Yes	less than 7 hrs	Mothers breast milk	NONE	Yes	No	Yes	No	Normal	Normal	Normal	Normal	Normal	32 to 33 weeks	No	Yes	No	No	No	No	No	Yes	1 to 2 siblings	Often
18 to 24 months	Female	1.5kg to 2.5 kg	Normal	Normal	Normal	Normal	Up to date for age	No	No KMC	Mothers breast milk	NONE	Yes	No	No	No	Normal	Normal	Normal	Normal	Normal	34 to 37 weeks	No	No	No	No	No	No	No	Yes	None	Often
12 to 17 months	Male	1.5kg to 2.5 kg	Normal	Normal	Normal	Normal	Up to date for age	No	No KMC	Mothers breast milk	Yes	Yes	No	No	No	Normal	Normal	Normal	Normal	Normal	34 to 37 weeks	No	No	No	No	No	No	No	Yes	1 to 2 siblings	Often
6 to 11 months	Male	1.5kg to 2.5 kg	Microcephaly	Under-weight	Severe acute malnutrition	Normal	Up to date for age	No	No KMC	Mothers breast milk	NONE	Yes	No	No	No	Delayed	Delayed	Delayed	Delayed	Delayed	34 to 37 weeks	Yes	Yes	No	No	No	No	No	No	1 to 2 siblings	Rarely
12 to 17 months	Female	1.5kg to 2.5 kg	Normal	Normal	Normal	Normal	Up to date for age	No	No KMC	Mothers breast milk	Yes	Yes	No	No	No	Normal	Normal	Normal	Normal	Delayed	28 to 31 weeks	No	Yes	No	No	No	No	No	Yes	1 to 2 siblings	Often
12 to 17 months	Female	1kg to 1.49kg	Normal	Normal	Normal	Normal	Up to date for age	Yes	7 hrs and above	Mothers breast milk	Yes	Yes	No	No	No	Normal	Normal	Normal	Normal	Delayed	28 to 31 weeks	No	Yes	No	No	No	No	No	Yes	1 to 2 siblings	Often
6 to 11 months	Female	1.5kg to 2.5 kg	Normal	Under-weight	Normal	Normal	Up to date for age	No	No KMC	Mothers breast milk	NONE	No	No	No	Yes	Delayed	Delayed	Delayed	Normal	Delayed	34 to 37 weeks	No	Yes	No	No	No	No	Yes	No	3 to 4 siblings	Never
6 to 11 months	Female	1.5kg to 2.5 kg	Normal	Under-weight	Normal	Normal	Up to date for age	No	No KMC	Mothers breast milk	Yes	Yes	No	No	No	Normal	Normal	Normal	Normal	Normal	34 to 37 weeks	No	Yes	No	No	No	No	No	Yes	None	Often
6 to 11 months	Male	1.5kg to 2.5 kg	Normal	Under-weight	Normal	Normal	Incomplete	Yes	7 hrs and above	Mothers breast milk	Yes	Yes	No	No	No	Normal	Normal	Normal	Normal	Normal	34 to 37 weeks	No	No	No	No	No	No	No	Yes	5 and above	Sometimes
6 to 11 months	Female	1kg to 1.49kg	Normal	Under-weight	Normal	Normal	Up to date for age	Yes	7 hrs and above	Mothers breast milk	NONE	Yes	No	No	No	Normal	Normal	Normal	Normal	Normal	28 to 31 weeks	Yes	Yes	No	No	No	No	No	Yes	5 and above	Often
18 to 24 months	Male	1kg to 1.49kg	Microcephaly	Normal	Moderate Acute malnutrition	Normal	Complete	No	No KMC	Both mother's and donated breast	NONE	Yes	No	Yes	No	Normal	Normal	Delayed	Normal	Normal	32 to 33 weeks	Yes	No	No	No	No	No	Yes	No	3 to 4 siblings	Sometimes
18 to 24 months	Male	1kg to 1.49kg	Normal	Normal	Normal	Normal	Up to date for age	Yes	7 hrs and above	Both mother's and donated breast	NONE	Yes	No	No	No	Normal	Normal	Normal	Normal	Normal	32 to 33 weeks	No	Yes	No	No	No	No	Yes	No	3 to 4 siblings	Often
18 to 24 months	Male	1.5kg to 2.5 kg	Normal	Normal	Normal	Normal	Incomplete	Yes	7 hrs and above	Both mother's and donated breast	NONE	Yes	No	No	Yes	Normal	Normal	Normal	Normal	Normal	32 to 33 weeks	Yes	Yes	No	No	No	No	Yes	No	3 to 4 siblings	Often
12 to 17 months	Male	1.5kg to 2.5 kg	Microcephaly	Normal	Normal	Normal	Up to date for age	Yes	7 hrs and above	Mothers breast milk	NONE	Yes	No	No	No	Normal	Normal	Normal	Normal	Normal	32 to 33 weeks	No	Yes	No	No	No	No	No	No	1 to 2 siblings	Often
12 to 17 months	Female	1kg to 1.49kg	Normal	Normal	Normal	Normal	Up to date for age	Yes	7 hrs and above	Mothers breast milk	NONE	Yes	No	No	No	Normal	Normal	Normal	Normal	Normal	32 to 33 weeks	No	No	No	No	No	No	Yes	No	1 to 2 siblings	Often
18 to 24 months	Male	1.5kg to 2.5 kg	Microcephaly	Normal	Normal	Stunted	Up to date for age	Yes	7 hrs and above	Mothers breast milk	NONE	Yes	Yes	Yes	No	Delayed	Delayed	Delayed	Delayed	Delayed	32 to 33 weeks	Yes	No	No	No	No	No	No	Yes	1 to 2 siblings	Sometimes
18 to 24 months	Male	1.5kg to 2.5 kg	Microcephaly	Normal	Severe acute malnutrition	Stunted	Up to date for age	Yes	7 hrs and above	Mothers breast milk	Yes	Yes	No	Yes	No	Delayed	Delayed	Delayed	Delayed	Delayed	34 to 37 weeks	Yes	Yes	No	No	No	No	Yes	No	3 to 4 siblings	Sometimes
6 to 11 months	Female	1.5kg to 2.5 kg	Normal	Under-weight	Normal	Normal	Up to date for age	No	No KMC	Mothers breast milk	NONE	Yes	No	No	No	Normal	Normal	Normal	Normal	Normal	34 to 37 weeks	No	No	No	No	No	No	No	No	3 to 4 siblings	Sometimes
6 to 11 months	Female	< 1 kg	Normal	Under-weight	Normal	Normal	Up to date for age	Yes	less than 7 hrs	Mothers breast milk	NONE	Yes	No	Yes	No	Normal	Normal	Delayed	Normal	Normal	28 to 31 weeks	Yes	Yes	No	No	No	No	No	Yes	None	Often
18 to 24 months	Male	1kg to 1.49kg	Normal	Normal	Moderate Acute malnutrition	Normal	Up to date for age	No	No KMC	Mothers breast milk	NONE	Yes	No	No	No	Normal	Normal	Normal	Normal	Normal	32 to 33 weeks	No	Yes	No	No	No	No	No	No	1 to 2 siblings	Often
6 to 11 months	Female	< 1 kg	Normal	Under-weight	Normal	Stunted	Up to date for age	Yes	less than 7 hrs	Mothers breast milk	Yes	Yes	No	No	No	Normal	Normal	Normal	Normal	Normal	28 to 31 weeks	Yes	Yes	No	No	No	No	No	Yes	3 to 4 siblings	Sometimes

## Sheet: Fig 1
		Frequency	Percentage				Normal	Delayed
Gross motor						Gross motor	92.2	7.8
	Normal	190	92.2			Fine motor	88.3	11.7
	Delayed	16	7.8			Language delay	89.3	10.7
Fine motor		206				Social delay	87.9	12.1
	Normal	182	88.3			Overall	86.4	13.6
	Delayed	24	11.7
Language delay
	Normal	184	89.3
	Delayed	22	10.7
Social delay
	Normal	181	87.9
	Delayed	25	12.1
Overall
	Normal	178	86.4
	Delayed	28	13.6
