# Supplementary material for: Neurodevelopmental delay and associated factors among preterm infants aged 6 to 24 months adjusted gestation age in two urban hospitals in Uganda
Source: PLOS Glob Public Health. 2025 May 29;5(5):e0004361. doi: 10.1371/journal.pgph.0004361 (PMC12121762; doi:10.1371/journal.pgph.0004361)
Supplement: S2 Data — (CSV) [file pgph.0004361.s002.csv]

q2	sex_ch	Gestation	q9	q10	caretake	q13	q14	hrs_spent_child	support_fam_frnds	caretaker_job	q19	units_admit	length_admit	receive_oxyg	q23a	q23b	q23c	q24	q25a	q25b	q25c	q25d	q25e	q25f	q25g	Resucscitat	Admit_las6mths	q28	Immun_status	q30a	q30b	q30c	q30d	q30e	q30f	q30g	q30h	q30i	fortifier	Did_KMC	KMC_hrs	milk_fed	q36oth	comp_fed	q38	q39a	q39b	q39c	q39d
6	F	31	1	0	Mother	MOTHER	23	More than 15	Sometimes	No	No	Baby Unit	Less than one week	Yes	Free flow oxygen	CPAP		Less than a week	Respiratory distress syndrome							No	0	NONE	Up to date for age									NONE	No	Yes	less than 7 hrs	Mothers breast milk		Yes	5	PORRIDGE	CEREAL	PASSIONFRUIT JUICE	IRISH
6	M	32	4	3	Mother	MOTHER	36	5 to 10	Often	Yes	No	Neonatal ICU	Less than one week	Yes	Free flow oxygen	Ventilator		Less than a week	Respiratory distress syndrome							No	0		Up to date for age	Hypertension									Yes	Yes	less than 7 hrs	Mothers breast milk		Yes	7	MILK	PASSION FRIUT	PINEAPPLES	BITROOT
6	F	32	1	0	Mother	MOTHER	29	More than 15	Often	No	No	Neonatal ICU	1 to 2 weeks	Yes	Free flow oxygen			Less than a week	Respiratory distress syndrome	Neonatal jaundice						No	0		Up to date for age	Hypertension									No	Yes	less than 7 hrs	Mothers breast milk		Yes	6	FISH SOUP	MILK	POTATOES	PUMPKIN
6	M	35	4	4	Mother	MOTHER	28	More than 15	Often	No	No	Neonatal ICU	Less than one week	Yes	Free flow oxygen	Ventilator		Less than a week	Neonatal jaundice							No	0		Up to date for age	Hypertension								MULTIPLE PREGNANCY	Yes	Yes	less than 7 hrs	Mothers breast milk	COW AND GOAT MILK	Yes	6	POTATO	MEAT SOUP	MASHED FISH	PORRIDGE
6	F	35	5	4	Mother	MOTHER	28	More than 15	Often	No	No	Neonatal ICU	Less than one week	Yes	Free flow oxygen	Ventilator		Less than a week	Respiratory distress syndrome	Neonatal Sepsis						No	0		Up to date for age	Hypertension								MULTIPLE PREGNANCY	Yes	Yes	less than 7 hrs	Mothers breast milk	FORMULAR	Yes	6	POTATOES	MEAT SOUP	MASHED FISH	PORRIDGE
19	F	31	1	0	Mother	MOTHER	33	5 to 10	Often	Yes	No	Neonatal ICU	More than 4 weeks	Yes	CPAP			More than 4 weeks	Respiratory distress syndrome							No	0		Up to date for age	Premature preterm rapture of mem									Yes	Yes	7 hrs and above	Mothers breast milk		Yes	12	RICE	POSHO	SWEET POTATOES	BEANS
8	F	31	2	1	Mother	MOTHER	32	More than 15	Sometimes	No	No	Neonatal ICU	1 to 2 weeks	Yes	Ventilator			1 to 2 weeks	Neonatal jaundice							No	0		Up to date for age	Premature preterm rapture of mem									No	Yes	7 hrs and above	Mothers breast milk		Yes	6	IRRISH	PUMPKIN	CEREALS	POSHO
18	F	33	2	1	Mother	MOTHER	38	More than 15	Often	No	No	Neonatal ICU	Less than one week	Yes	Ventilator			Less than a week	Respiratory distress syndrome						APNEA OF PREMATURITY	No	1	Y DISTRESS SYNDROME	Incomplete	Premature preterm rapture of mem									No	Yes	7 hrs and above	Mothers breast milk	FORMULA	Yes	6	RICE, IRISH, BEANS	MEAT SOUP	POSHO	SOYA PORRIDGE
6	F	34	2	1	Mother	MOTHER	29	5 to 10	Often	Yes	No	Neonatal ICU	1 to 2 weeks	Yes	Ventilator			1 to 2 weeks	Respiratory distress syndrome							No	1	SEPSIS	Up to date for age									MALARIA	No	Yes	less than 7 hrs	Mothers breast milk	FORMULAR	Yes	6	PUMPKIN	SILVER FISH	IRRISH	MASHROOM
7	F	28	1	0	Mother	MOTHER	26	More than 15	Sometimes	No	No	Both	More than 4 weeks	Yes	CPAP			2 to 4 weeks	Respiratory distress syndrome	Neonatal Sepsis	Neonatal jaundice	Hypoglycemia				No	0		Up to date for age	Premature preterm rapture of mem	Chlorioamnionitis							BACTERIAL INFECTIONS	No	Yes	7 hrs and above	Mothers breast milk	FORMULA	Yes	6	MILK, PORRIDGE	IRISH, EGGS	PUMPKIN	BEAN SOUP
6	M	28	1	0	Father and Mother	MOTHER	26	More than 15	Sometimes	No	No	Both	More than 4 weeks	Yes	CPAP			1 to 2 weeks	Respiratory distress syndrome	Neonatal Sepsis	Neonatal jaundice					No	0		Up to date for age	Premature preterm rapture of mem									No	Yes	less than 7 hrs	Mothers breast milk	FORMULA AND BREAST MILK	Yes	6	SOYA PORRIDGE	RICE, BANANAS	IRISH,SILVER FISH	WATER MELON
18	M	32	1	0	Father and Mother	MOTHER	21	More than 15	Often	Yes	Yes	Both	1 to 2 weeks	No				0	Neonatal Sepsis							No	0		Up to date for age	Premature preterm rapture of mem								INFECTION	No	Yes	7 hrs and above	Mothers breast milk		Yes	10	RICE	SOYA PORRIDGE	BEANS	POSHO
20	F	32	1	0	Father and Mother	MOTHER	24	More than 15	Often	No		Both	2 to 4 weeks	Yes	Free flow oxygen			1 to 2 weeks	Respiratory distress syndrome	Neonatal jaundice						No	0		Up to date for age	Hypertension									Yes	Yes	7 hrs and above	Mothers breast milk		Yes	6	MILK PORRIDGE	MATOOKE	IRISH	RICE
18	F	34	3	2	Father and Mother	FATHER	34	10 to 15	Often	Yes	No	Both	2 to 4 weeks	No				0	Neonatal Sepsis							No	0		Up to date for age	Premature preterm rapture of mem								MULTIPLE PREGNANCY	Yes	Yes	7 hrs and above	Both mother's and donated breast	PRE-TERM FORMULA MILK	Yes	6	POSHO	BEANS	MILK	EGGS
18	M	34	2	2	Father and Mother	MOTHER	32	10 to 15	Often	Yes	No	Both	2 to 4 weeks	No				0	Neonatal Sepsis							No	0		Up to date for age	Premature preterm rapture of mem								MULTIPLE PREGNANCY	Yes	Yes	7 hrs and above	Both mother's and donated breast	PRE-TERM FORMULA MILK	Yes	6	RICE	MATOOKE	BEANS	EGGS
18	F	34	1	2	Father and Mother	MOTHER	32	10 to 15	Often	Yes	No	Both	2 to 4 weeks	No				0	Neonatal Sepsis							No	0		Up to date for age	Premature preterm rapture of mem								MULTIPLE PREGNANCY	Yes	Yes	7 hrs and above	Both mother's and donated breast	PRE-TERM FORMULA MILK	Yes	6	BEANS	POSHO	EGGS	PORRIDGE
7	F	31	1	0	Mother	MOTHER	26	More than 15	Often	Yes	No	Both	Less than one week	Yes	Ventilator			Less than a week	Respiratory distress syndrome							No	1		Up to date for age	Premature preterm rapture of mem								MULTIPLE PREGNANCY	Yes	Yes	less than 7 hrs	Both mother's and donated breast	FORMULA	Yes	6	PORRIDGE	BEAN SOUP	IRISH	CAULI FLOWER
7	F	31	2	1	Father and Mother	MOTHER	26	More than 15	Often	Yes	No	Both	Less than one week	Yes	Ventilator			Less than a week	Respiratory distress syndrome							No	0		Up to date for age	Hypertension								MULTIPLE PREGNANCY	Yes	Yes	less than 7 hrs	Both mother's and donated breast	FOMULA	Yes	6	PORRIDGE	BEAN SOUP	IRISH	CAULI FLOWER
6	F	33	1	0	Mother	MOTHER	32	Less than 5	Often	Yes	No	Neonatal ICU	1 to 2 weeks	Yes	Free flow oxygen			1 to 2 weeks	Respiratory distress syndrome							No	0		Up to date for age									UMBLICAL CORD TIGHT	No	No		Mothers breast milk	FORMULAR	Yes	6	RICE	SOYA PORRIDGE
20	F	33	3	2	Mother	MOTHER	32	Less than 5	Often	Yes	No	Baby Unit	2 to 4 weeks	Yes	Free flow oxygen			Less than a week	Respiratory distress syndrome	Neonatal jaundice						No	0		Up to date for age	Hypertension									Yes	Yes	less than 7 hrs	Mothers breast milk		Yes	7	PORRIDGE	EGGS	IRISH	PUMPKIN
24	M	35	4	3	Mother	MOTHER	40	More than 15	Sometimes	Yes	Yes	Both	1 to 2 weeks	No				0	Neonatal jaundice							No	0		Complete	Hypertension									No	Yes	7 hrs and above	Mothers breast milk		Yes	7	RICE, POSHO	MATOOKE	GREENS, G-NUTS	MANGOES, WATER MELON
24	M	36	8	7	Mother	MOTHER	35	More than 15	Often	Yes	Yes	Both	More than 4 weeks	Yes	Free flow oxygen			2 to 4 weeks	Neonatal Sepsis							No	0		Up to date for age	Premature preterm rapture of mem	Hypertension								No	Yes	7 hrs and above	Mothers breast milk	FORMULA	Yes	12	EGGS	IRISH	PASSION FRUIT JUICE	YORGHUT
24	M	32	3	1	Father and Mother	MOTHER, FATHER	27, 41	Less than 5	Often	Yes	No	Neonatal ICU	1 to 2 weeks	Yes	Ventilator			1 to 2 weeks	Respiratory distress syndrome	Neonatal Sepsis	Neonatal jaundice					No	2		Up to date for age	Hypertension									Yes	Yes	less than 7 hrs	Mothers breast milk	FORMULA	Yes	8	BANANA	MILK	RICE	SILVER FISH
24	F	28	3	2	Mother	MOTHER	33	More than 15	Often	Yes	Yes	Neonatal ICU	More than 4 weeks	Yes	CPAP	Ventilator		More than 4 weeks	Respiratory distress syndrome	Neonatal jaundice					APNEA OF PREMATURITY	Yes	0		Incomplete	Hypertension									Yes	Yes	less than 7 hrs	Mothers breast milk		Yes	9	MATOOKE	IRISH	POSHO	FISH
14	F	34	3	2	Mother	MOTHER	25	5 to 10	Often	No	No	Neonatal ICU	More than 4 weeks	No				0	Neonatal Sepsis							No	0		Up to date for age	Hypertension									Yes	Yes	less than 7 hrs	Mothers breast milk	FORMULA	Yes	9	PORRIDGE	BANANAS	IRISH	POSHO
8	M	34	5	4	Mother	MOTHER	30	Less than 5	Sometimes	Yes	Yes	Baby Unit	Less than one week	Yes	CPAP			Less than a week	Respiratory distress syndrome	Neonatal jaundice						No	1	FLUE	Up to date for age	Syphilis									Yes	Yes	less than 7 hrs	Mothers breast milk		Yes	6	SOYA PORRIDGE	JUICE	BEANS	POTATOES
19	F	29	1	0	Father and Mother	MOTHER	32	5 to 10	Often	Yes	Yes	Both	More than 4 weeks	Yes	Free flow oxygen	Ventilator		2 to 4 weeks	Respiratory distress syndrome	Neonatal jaundice					APNEA OF PREMATURITY	No	0		Up to date for age	Hypertension									Yes	Yes	7 hrs and above	Mothers breast milk		Yes	6	BEANS	POSHO	PORRIDGE	RICE
16	M	29	1	0	Mother	MOTHER	35	10 to 15	Sometimes	Yes	No	Both	1 to 2 weeks	Yes	CPAP			Less than a week	Respiratory distress syndrome	Neonatal Sepsis						No	0		Incomplete	Hypertension									Yes	Yes	7 hrs and above	Mothers breast milk		Yes	5.5	MILK	PORRIDGE	RICE	MILLET
19	F	27	2	1	Father and Mother	MOTHER	40	More than 15	Often	Yes	No	Both	More than 4 weeks	Yes	Free flow oxygen	CPAP		More than 4 weeks	Respiratory distress syndrome	Neonatal Sepsis						No	0		Complete	Premature preterm rapture of mem									Yes	Yes	7 hrs and above	Mothers breast milk		Yes	7	MATOOKE	BANANA	POSHO	MEAT
6	M	26	3	1	Mother	MOTHER	34	More than 15	Often	No	No	Neonatal ICU	More than 4 weeks	Yes	Free flow oxygen	CPAP		2 to 4 weeks	Respiratory distress syndrome	Neonatal jaundice	other				ANAEMIA OF PREMATURITY	No	2	PNEUMONIA	Up to date for age	Premature preterm rapture of mem									Yes	Yes	7 hrs and above	Mothers breast milk		No
14	F	31	1	0	Mother	MOTHER	25	More than 15	Sometimes	Yes	Yes	Neonatal ICU	2 to 4 weeks	Yes	Ventilator			1 to 2 weeks	Respiratory distress syndrome	Neonatal jaundice					APNEA OF PREMATURITY	No	0		Up to date for age	Premature preterm rapture of mem									Yes	Yes	less than 7 hrs	Mothers breast milk		Yes	8	IRISH	MILK	PORRIDGE	MEAT
24	M	34	1	0	Father and Mother	GRAND MOTHER,MOTHER	51,28	More than 15	Often	Yes	No	Neonatal ICU	1 to 2 weeks	Yes	Free flow oxygen	CPAP		1 to 2 weeks	Respiratory distress syndrome	Neonatal jaundice						No	0		Up to date for age									SICKLE CELL	No	Yes	less than 7 hrs	Mothers breast milk	FORMULA COW & GET	Yes	6	PORRIDGE	BANANAS	APPLE	MILK
21	F	31	7	4	Father and Mother	MOTHER	38	More than 15	Often	Yes	No	Neonatal ICU	1 to 2 weeks	Yes	Free flow oxygen	CPAP		1 to 2 weeks	Respiratory distress syndrome	Neonatal jaundice						No	0		Up to date for age									DIABETIC MOTHER	No	Yes	7 hrs and above	Mothers breast milk		Yes	5	POSHO	FISH	MATOOKE	MEAT
16	M	33	1	1	Mother	MOTHER	44	More than 15	Never	Yes	Yes	Neonatal ICU	More than 4 weeks	Yes	Free flow oxygen	CPAP		Less than a week	Respiratory distress syndrome	Neonatal Sepsis						No	0		Up to date for age	Hypertension									No	Yes	7 hrs and above	Mothers breast milk		Yes	10	RICE	GREENS	MANGOES	MATOOKE
8	M	31	1	0	Father and Mother	MOTHER	26	More than 15	Often	Yes	Yes	Neonatal ICU	More than 4 weeks	Yes	Free flow oxygen			Less than a week	Respiratory distress syndrome	Neonatal jaundice						No	1	B. PNEUMONIA	Incomplete										No	Yes	7 hrs and above	Mothers breast milk		Yes	7	MATOOKE	MEAT	IRISH	BEANS
12	F	28	4	2	Father and Mother	MOTHER	37	More than 15	Often	No	No	Neonatal ICU	More than 4 weeks	Yes	Free flow oxygen	CPAP		Less than a week	Respiratory distress syndrome	Neonatal jaundice					APNEA OF PREMATURITY	No	0		Up to date for age										Yes	Yes	7 hrs and above	Mothers breast milk		Yes	6	JUICE	CEREAL	BANANAS	EGGS
18	F	34	1	0	Father and Mother	MOTHER	31	More than 15	Often	No	No	Neonatal ICU	1 to 2 weeks	Yes	Free flow oxygen			1 to 2 weeks	Respiratory distress syndrome	Neonatal jaundice						No	0		Incomplete	Hypertension									No	Yes	7 hrs and above	Mothers breast milk		Yes	6	MATOOKE	IRISH	PUMPKINS	POSHO
6	M	34	3	2	Father and Mother	MOTHER	40	More than 15	Often	No	No	Neonatal ICU	Less than one week	No				0	Neonatal jaundice							No	0		Up to date for age										No	Yes	less than 7 hrs	Mothers breast milk		Yes	5	MILK	IRISH	PUMPKIN	SILVER FISH
18	F	30	3	2	Father and Mother	MOTHER	32	More than 15	Often	No		Both	More than 4 weeks	Yes	Free flow oxygen	Ventilator		More than 4 weeks	Respiratory distress syndrome	Neonatal jaundice					APNEA OF PREMATURITY	Yes	0		Up to date for age	Premature preterm rapture of mem	Hypertension							MULTIPLE PREGNANCY	Yes	Yes	less than 7 hrs	Both mother's and donated breast	COW & GOAT	Yes	8	IRISH	SOYA	MEAT SOUP
20	F	28	1	0	Mother	MOTHER		More than 15	Often	No	No	Both	More than 4 weeks	Yes	CPAP			2 to 4 weeks	Respiratory distress syndrome	Neonatal jaundice						No	0		Up to date for age	Premature preterm rapture of mem								MULTIPLE PREGNANCY	Yes	Yes	less than 7 hrs	Both mother's and donated breast	COW & GOAT	Yes	8	IRISH	BABY SOYA
17	F	28	3	1	Father and Mother	MUGANDA	32	More than 15	Often	No		Both	More than 4 weeks	Yes	CPAP			0	Respiratory distress syndrome	Neonatal jaundice						No	0		Up to date for age	Premature preterm rapture of mem	Hypertension							MULTIPLE PREGNACY	Yes	Yes	less than 7 hrs	Both mother's and donated breast	COW & GATE	No		MILK	SOYA	PORRIDGE	MILLET
24	F	32	2	1	Father and Mother	MOTHER AND FATHER	27	10 to 15	Often	No	No	Neonatal ICU	1 to 2 weeks	Yes	CPAP	Ventilator		1 to 2 weeks	Respiratory distress syndrome	Neonatal jaundice	Necrotizing enterocolitis				APNEA OF PREMATURITY	No	0		Up to date for age	Hypertension									Yes	Yes	less than 7 hrs	Mothers breast milk	FORMULAR	Yes	8	BANANA	MILK	RICE	SILVER FISH
10	M	34	3	2	Father and Mother	MOTHER	28	More than 15	Often	Yes	Yes	Both	More than 4 weeks	Yes	Free flow oxygen	Ventilator		2 to 4 weeks	Respiratory distress syndrome	Neonatal jaundice	Neonatal seizures					Yes	0		Up to date for age	Premature preterm rapture of mem								FELL IN THE BATHROOM	Yes	Yes	7 hrs and above	Mothers breast milk		Yes	7	PORRIDGE	IRISH	YAMS	RICE
10	M	35	3	2	Father and Mother	FATHER, MOTHER	34,36	10 to 15	Often	Yes	No	Both	1 to 2 weeks	Yes	Ventilator			Less than a week	Respiratory distress syndrome	Neonatal Sepsis					PREMATURITY	Yes	0		Up to date for age	Hypertension									Yes	Yes	less than 7 hrs	Mothers breast milk		Yes	6	SOYA PORRIDGE	RICE	GNUTS	MATOOKE
14	F	33	2	1	Mother	MOTHER	32	5 to 10	Sometimes	Yes	Yes	Both	2 to 4 weeks	Yes	CPAP	Ventilator		1 to 2 weeks	Respiratory distress syndrome	Neonatal jaundice						Yes	0		Up to date for age	Hypertension									Yes	Yes	less than 7 hrs	Mothers breast milk		Yes	6	SOYA PORRIDGE	PASSION FRUIT	YORGHURT	IRRISH
11	F	33	1	0	Mother	MOTHER	40	More than 15	Sometimes	No	No	Not admitted	More than 4 weeks	Yes	Free flow oxygen			Less than a week	Respiratory distress syndrome							No	0		Up to date for age	Hypertension									No	Yes	7 hrs and above	Mothers breast milk	FORMULAR	Yes	6	IRRISH	MILK	PORRIDGE	CEREALS
16	M	33	1	0	Mother	MOTHER	25	Less than 5	Sometimes	Yes	No	Neonatal ICU	2 to 4 weeks	Yes	Free flow oxygen			1 to 2 weeks	Neonatal jaundice							No	0		Up to date for age	Hypertension									Yes	Yes	less than 7 hrs	Mothers breast milk		Yes	9	IRRISH	MATOOKE	MEAT	GNUT
6	F	35	3	2	Mother	MOTHER	34	More than 15	Sometimes	No	No	Both	2 to 4 weeks	Yes	Ventilator			1 to 2 weeks	Respiratory distress syndrome	Neonatal jaundice					APREA OF PREMATURITY2	No	0		Up to date for age										Yes	Yes	less than 7 hrs	Mothers breast milk		No
18	F	32	2	1	Mother	MOTHER	26	More than 15	Often	No	No	Neonatal ICU	1 to 2 weeks	Yes	Ventilator			1 to 2 weeks	Respiratory distress syndrome	Neonatal jaundice					APNEA OF PREMATURITY	Yes	1	MALARIA,COUGH AND FLUE	Incomplete	Premature preterm rapture of mem									Yes	Yes	less than 7 hrs	Mothers breast milk		Yes	8	IRRISH	BEANS	GNUT	MATOOKE
11	F	34	3	2	Father and Mother	MOTHER	41	Less than 5	Often	Yes	No	Neonatal ICU	Less than one week	Yes	Free flow oxygen			Less than a week	Respiratory distress syndrome							No	0		Up to date for age	Hypertension									No	No		Mothers breast milk		Yes	6	RICE	BEANS	CORN FLAKES	MATOOKE
12	M	33	3	2	Mother	MOTHER	36	5 to 10	Often	Yes	No	Neonatal ICU	Less than one week	Yes	Free flow oxygen			Less than a week	Respiratory distress syndrome							No	0		Up to date for age	Premature preterm rapture of mem									No	Yes	7 hrs and above	Mothers breast milk		Yes	7.5	SOYA	SILVER FISH	RICE	SWEET POTATOES
10	M	33	4	3	Mother	MOTHER	42	More than 15	Sometimes	No	No	Both	1 to 2 weeks	No				0							RDS WITHOUT OXYGEN	No	0		Up to date for age	Hypertension									Yes	Yes	less than 7 hrs	Mothers breast milk	FORMULAR	Yes	6	PUMPKIN	MATOOKE	OVACADO	SOYA
10	F	33	3	2	Mother	MOTHER	42	More than 15	Sometimes	No	No	Neonatal ICU	Less than one week	Yes	Ventilator			Less than a week	Respiratory distress syndrome						APNEA OF PREMATURITY	No	0		Up to date for age	Hypertension									Yes	Yes	less than 7 hrs	Mothers breast milk	FORMULAR	Yes	6	IRRISH	PUMPKIN	MATOOKE	OVACADO
9	F	33	5	4	Father and Mother	MOTHER	36	5 to 10	Often	Yes	No	Both	1 to 2 weeks	Yes	Free flow oxygen			Less than a week	Respiratory distress syndrome							No	0		Up to date for age	Premature preterm rapture of mem									Yes	Yes	7 hrs and above	Mothers breast milk		Yes	6	PORRIDGE	EGGS	RICE	IRRISH
20	M	32	1	0	Mother	MOTHER	39	More than 15	Often	No	No	Both	More than 4 weeks	Yes	Ventilator			2 to 4 weeks	Respiratory distress syndrome	Neonatal jaundice						No	0		Up to date for age	Premature preterm rapture of mem									Yes	Yes	less than 7 hrs	Both mother's and donated breast		Yes	7	CHICKEN	MEAT	RICE	OVACADO
14	M	34	2	2	Father and Mother	MOTHER	43	More than 15	Often	No	No	Both	Less than one week	No				0								No	0		Up to date for age	Premature preterm rapture of mem								MULTIPLE PREGNANCY	No	No		Mothers breast milk	FORMULAR MILK	Yes	4	MATOOKE	PUMPKINS	IRRISH	FISH
15	M	36	4	3	Mother	MOTHER	37	More than 15	Often	No	No	Both	Less than one week	Yes	Ventilator			1 to 2 weeks	Respiratory distress syndrome							No	0		Up to date for age	Hypertension									No	No		Mothers breast milk		Yes	6	PORRIDGE	FRUITS	BEANS	MATOKEE
17	M	32	1	0	Father and Mother	FATHER	35	5 to 10	Often	Yes	Yes	Both	More than 4 weeks	Yes	Free flow oxygen	CPAP		1 to 2 weeks	Respiratory distress syndrome	Neonatal Sepsis	Neonatal jaundice					No	0		Incomplete	Premature preterm rapture of mem	Hypertension								No	Yes	7 hrs and above	Mothers breast milk		No		SOYA PORRIDGE	MEAT	RICE	BEANS
6	M	32	2	1	Mother	MOTHER	30	More than 15	Often	No	No	Both	1 to 2 weeks	Yes	Free flow oxygen	CPAP		1 to 2 weeks	Respiratory distress syndrome	Neonatal jaundice						No	1	ANEMIA	Up to date for age	Hypertension									Yes	Yes	less than 7 hrs	Mothers breast milk		Yes	4	RICE PORRIDGE	SOYA PORRIDGE	MILK
18	F	33	5	4	Mother	MOTHER	43	More than 15	Sometimes	No	No	Neonatal ICU	Less than one week	Yes	Ventilator			Less than a week	Respiratory distress syndrome						APNEA OF PREMATURITY	Yes	1	RESPIRATORY DISTRESS	Up to date for age	Premature preterm rapture of mem	Chlorioamnionitis								Yes	Yes	less than 7 hrs	Mothers breast milk		Yes	6	IRRISH	POSHO	EGGS	FISH
24	M	34	4	3	Mother	MOTHER	37	More than 15	Sometimes	No	No	Both	1 to 2 weeks	Yes	CPAP	Ventilator		Less than a week	Respiratory distress syndrome	Neonatal Sepsis					NEONATAL HYPERBILIRUBINNUMIA	No	0		Up to date for age	Hypertension									Yes	Yes	7 hrs and above	Mothers breast milk		Yes	7	MATOOKE	RICE	MEAT	BEANS
13	M	34	3	2	Father and Mother	MOTHER	43	More than 15	Often	No	No	Both	1 to 2 weeks	No				0								No	0		Up to date for age									MULTIPLE PREGNANCY	Yes	No		Mothers breast milk		Yes	5	MATOOKE	PUMPKIN	IRRISH	FISH
13	M	34	1	2	Mother	MOTHER	43	More than 15	Often	No	No	Both	1 to 2 weeks	No				0								No	0	NONE	Up to date for age	Premature preterm rapture of mem									No	Yes	less than 7 hrs	Mothers breast milk	FORMULAR MILK	Yes	4	MATOOKE	PUMPKIN	IRRISH	FISH
12	F	29	1	0	Mother	MOTHER	23	More than 15	Often	No	No	Neonatal ICU	2 to 4 weeks	Yes	CPAP			1 to 2 weeks	Respiratory distress syndrome	Neonatal Sepsis	Neonatal jaundice					No	0	NONE	Up to date for age	Premature preterm rapture of mem									Yes	Yes	less than 7 hrs	Both mother's and donated breast	FORMULAR	Yes	6	POSHO	CASSAVA	CHAPATI	BEANS
12	M	35	3	2	Mother	MOTHER	28	5 to 10	Often	No	No	Neonatal ICU	1 to 2 weeks	Yes	Ventilator			1 to 2 weeks	Respiratory distress syndrome						APNEA OF PREMATURITY	No	0		Up to date for age	Hypertension									Yes	Yes	less than 7 hrs	Mothers breast milk		Yes	6	PORRIDGE	MATOOKE	RICE	MILK
6	M	37	3	2	Father and Mother	MOTHER	44	More than 15	Sometimes	Yes	No	Neonatal ICU	Less than one week	No				0	Neonatal Sepsis							No	0		Up to date for age										No	No		Mothers breast milk	COW & GET 3 MONTHS	Yes	6	IRISH	PUMPKIN	EGGS
24	F	32	1	0	Father and Mother	MOTHER	28	More than 15	Often	No	No	Neonatal ICU	More than 4 weeks	Yes	Free flow oxygen	CPAP		1 to 2 weeks	Respiratory distress syndrome	Neonatal Sepsis	Neonatal jaundice					No	0		Up to date for age	Premature preterm rapture of mem									No	Yes	7 hrs and above	Mothers breast milk		Yes	5	PORRIDGE	RICE	IRISH	FISH
10	M	32	5	1	Father and Mother	MOTHER	35	More than 15	Often	No	No	Neonatal ICU	1 to 2 weeks	Yes	Free flow oxygen			Less than a week	Neonatal Sepsis	Neonatal jaundice						No	1		Up to date for age										No	Yes	less than 7 hrs	Mothers breast milk	FORMULA-APTAMIN	Yes	7	IRISH	PUMPKIN	POSHO	FISH
8	F	32	5	0	Mother	MOTHER	31	More than 15	Often	No	No	Neonatal ICU	2 to 4 weeks	Yes	Free flow oxygen	CPAP		1 to 2 weeks	Respiratory distress syndrome	Neonatal jaundice						No	0		Incomplete										No	Yes	7 hrs and above	Mothers breast milk	FORMULA	Yes	6	IRISH	POSHO	RICE	MATOOKE
7	F	29	3	2	Father and Mother	MOTHER	27	More than 15	Often	No	No	Neonatal ICU	More than 4 weeks	Yes	Free flow oxygen	CPAP		2 to 4 weeks	Respiratory distress syndrome	Neonatal Sepsis	Neonatal jaundice					No	0		Up to date for age	Premature preterm rapture of mem									Yes	Yes	7 hrs and above	Mothers breast milk	FORMULA - NAN	Yes	6	MATOOKE	IRISH	FISH	CHICKEN
8	F	37	2	1	Father and Mother	MOTHER	36	Less than 5	Often	Yes	No	Neonatal ICU	Less than one week	No				0	Neonatal jaundice							No	0		Up to date for age	Premature preterm rapture of mem									No	No		Mothers breast milk	FORMULA-NAN	Yes	6	PORRIDGE	IRISH	FISH	G-NUTS
15	F	28	5	0	Father and Mother	MOTHER	28	More than 15	Often	No	No	Neonatal ICU	More than 4 weeks	Yes	Free flow oxygen	CPAP		1 to 2 weeks	Respiratory distress syndrome	Necrotizing enterocolitis						No	0		Up to date for age	Hypertension									No	Yes	7 hrs and above	Mothers breast milk		Yes	7	IRISH	PUMPKIN	SILVER FISH	G-NUTS
7	M	32	5	4	Father and Mother	MOTHER	40	More than 15	Often	Yes	Yes	Neonatal ICU	2 to 4 weeks	Yes	Free flow oxygen	CPAP		1 to 2 weeks	Respiratory distress syndrome	Neonatal jaundice						No	0		Up to date for age	Hypertension									No	Yes	7 hrs and above	Mothers breast milk	FORMULA MILK COW& GET	Yes	6	IRISH	MATOOKE	RICE	PASSION FRUIT
9	F	26	1	0	Father and Mother	MOTHER	30	More than 15	Often	No	No	Neonatal ICU	More than 4 weeks	Yes	Free flow oxygen	CPAP	Ventilator	More than 4 weeks	Respiratory distress syndrome	Neonatal Sepsis					ANAEMIA OF PREMATURITY	No	1	PNEUMONIA	Up to date for age									NONE	No	Yes	7 hrs and above	Mothers breast milk		Yes	6	PORRIDGE	RICE	PUMPKIN	IRISH
10	F	36	3	2	Father and Mother	MOTHER, FATHER	33, 41	More than 15	Often	Yes	Yes	Neonatal ICU	1 to 2 weeks	Yes	Free flow oxygen	CPAP		Less than a week	Respiratory distress syndrome	Neonatal jaundice						No	0		Up to date for age										No	No		Mothers breast milk		Yes	6	G-NUTS	BEANS	MATOOKE	FISH
9	M	29	3	2	Father and Mother	MOTHER	31	10 to 15	Often	Yes	No	Neonatal ICU	2 to 4 weeks	Yes	Free flow oxygen	CPAP	Ventilator	1 to 2 weeks	Respiratory distress syndrome	Neonatal jaundice						No	0		Up to date for age										Yes	Yes	7 hrs and above	Mothers breast milk		Yes	6	PORRIDGE	MILK	IRISH	RICE
7	F	28	1	0	Father and Mother	MOTHER	30	More than 15	Often	No	No	Neonatal ICU	Less than one week	Yes	Free flow oxygen	CPAP		Less than a week	Respiratory distress syndrome							No	0		Up to date for age	Hypertension									Yes	Yes	7 hrs and above	Mothers breast milk	FORMULA-COW & GET	Yes	6	IRISH	POSHO	PUMPKIN	FISH
7	M	35	3	2	Father and Mother	MOTHER	35	5 to 10	Often	Yes	No	Neonatal ICU	1 to 2 weeks	Yes	Free flow oxygen	CPAP		Less than a week	Respiratory distress syndrome	Neonatal jaundice						No	0		Up to date for age	Hypertension									No	No		Mothers breast milk	FORMULA	Yes	6	IRISH	SILVER FISH	PUMPKIN	MATOOKE
6	F	32	1	0	Father and Mother	MOTHER, FATHER	30, 30	More than 15	Often	No	No	Neonatal ICU	2 to 4 weeks	Yes	Free flow oxygen	CPAP		1 to 2 weeks	Respiratory distress syndrome	Neonatal jaundice						Yes	0		Up to date for age	Hypertension									Yes	Yes	7 hrs and above	Mothers breast milk	FORMULAR COW & GET	Yes	6	MILK	PORRIDGE	BEANS	MATOOKE
7	M	32	7	3	Father and Mother	MOTHER	39	More than 15	Often	No	No	Neonatal ICU	1 to 2 weeks	Yes	CPAP			1 to 2 weeks	Respiratory distress syndrome	Neonatal jaundice						No	1	BACTERIAL INFECTION	Incomplete	Hypertension									Yes	Yes	7 hrs and above	Mothers breast milk		Yes	6	IRISH	YOGHURT	MATOOKE	PUMPKIN
6	M	34	2	1	Father and Mother	MOTHER,FATHER	28,30	5 to 10	Often	Yes	No	Neonatal ICU	Less than one week	No				0								No	0		Up to date for age	Premature preterm rapture of mem									No	Yes	less than 7 hrs	Mothers breast milk	SMA FORMULA MILK UPTO 6MONTHS	Yes	7	JUICE	IRISH	YOGHURT
6	M	34	3	2	Father and Mother	MOTHER	25	More than 15	Often	No	No	Neonatal ICU	1 to 2 weeks	Yes	CPAP			1 to 2 weeks	Respiratory distress syndrome	Neonatal Sepsis	Neonatal jaundice					No	0		Up to date for age										No	No		Mothers breast milk	JESA	Yes	6	IRISH	BEANS	MATOOKE	PORRIDGE
6	F	28	1	0	Mother	MOTHER	29	More than 15	Often	No	No	Both	More than 4 weeks	Yes	CPAP			More than 4 weeks	Respiratory distress syndrome	Neonatal Sepsis	Neonatal jaundice					No	0		Up to date for age										Yes	Yes	7 hrs and above	Mothers breast milk		No
23	F	33	4	3	Mother	MOTHER	29	More than 15	Often	No	No	Both	More than 4 weeks	Yes	Ventilator			1 to 2 weeks	Respiratory distress syndrome							No	0		Up to date for age	Hypertension									No	Yes	less than 7 hrs	Mothers breast milk		No		EGGS	BANANA	MANGO	PINEAPPLE
23	M	27	3	2	Mother	MOTHER	36	More than 15	Often	No	No	Both	2 to 4 weeks	Yes	Ventilator			2 to 4 weeks	Neonatal jaundice							No	0	NONE	Up to date for age	Premature preterm rapture of mem									Yes	Yes	7 hrs and above	Both mother's and donated breast	FORMULAR	Yes	10	IRRISH	POSHO	RICE	SWEET POPTATO
19	F	28	3	2	Mother	MOTHER	32	More than 15	Often	No	No	Baby Unit	2 to 4 weeks	Yes	CPAP	Ventilator		2 to 4 weeks	Respiratory distress syndrome	Neonatal Sepsis					APNEA OF PREMATURITY	No	0	NONE	Up to date for age	Hypertension									No	Yes	less than 7 hrs	Mothers breast milk		Yes	6	MATOOKE	CHICKEN	RICE	IRRISH
23	F	35	1	2	Father and Mother	MOTHER, FATHER	40	5 to 10	Often	Yes	No	Neonatal ICU	Less than one week	No				0								No	0	NONE	Up to date for age									MULTIPLE PREGNANCY	No	No		Both mother's and donated breast		Yes	6	MILLET PORRIDGE	WETABIX	RICE	BEANS
23	M	34	1	0	Mother	MOTHER	25	More than 15	Often	No	No	Both	1 to 2 weeks	Yes	CPAP			Less than a week	Respiratory distress syndrome	Neonatal jaundice						No	0		Incomplete										No	No		Mothers breast milk		Yes	6	SOYA PORRIDGE	IRRISH	MATOOKE
23	M	35	3	2	Father and Mother		40	5 to 10	Often	Yes	No	Both	2 to 4 weeks	No				0								No	0	NONE	Up to date for age									MULTIPLE PREGNANCY	No	Yes	less than 7 hrs	Both mother's and donated breast		No		RICE	MILLET PORRIDGE	PUMPKIN	BEANS
22	F	32	1	0	Father and Mother	MOTHER FATHER	34	More than 15	Often	Yes	No	Both	More than 4 weeks	Yes	CPAP			More than 4 weeks	Respiratory distress syndrome	Neonatal jaundice						No	0		Up to date for age									ANTEPARTUM HAEMORRHAGE	Yes	Yes	7 hrs and above	Mothers breast milk		Yes	6	RICE	MILK
24	M	34	2	1	Mother	MOTHER	30	10 to 15	Often	Yes	No	Both	1 to 2 weeks	Yes	Free flow oxygen			Less than a week	Respiratory distress syndrome	Neonatal jaundice						No	0		Up to date for age	Premature preterm rapture of mem								ANTEPARTUM HAEMORRHAGE	No	No		Mothers breast milk		Yes	6	SOYA PORRIDGE	IRRISH	MATOOKE
6	M	28	1	0	Mother	MOTHER	30	10 to 15	Often	Yes	No	Both	More than 4 weeks	Yes	Ventilator			1 to 2 weeks	Respiratory distress syndrome	Neonatal Sepsis	Neonatal jaundice				PREMATURITY	No	0		Up to date for age	Premature preterm rapture of mem									Yes	Yes	7 hrs and above	Mothers breast milk		Yes	5	GNUTS	SILVER FISH	IRRISH	MANGOES
22	M	32	3	2	Mother	MOTHER	32	More than 15	Often	No	No	Both	2 to 4 weeks	No				0	Neonatal jaundice							No	0		Up to date for age									MULTIPLE PREGNANCY	Yes	Yes	7 hrs and above	Mothers breast milk		Yes	6	IRRISH	SOYA	RICE PORRIDGE	MEAT SOUP
22	F	32	3	2	Mother	MOTHER	32	More than 15	Often	No	No	Both	2 to 4 weeks	No				0	Neonatal jaundice							No	0		Up to date for age									MULTIPLE PREGNANCY	Yes	Yes	7 hrs and above	Mothers breast milk		Yes	6	IRRISH	SOYA	RICE	PORRIDGE
22	M	33	3	2	Mother	MOTHER	28	More than 15	Often	Yes	No	Both	2 to 4 weeks	Yes	CPAP			1 to 2 weeks	Respiratory distress syndrome	Neonatal Sepsis	Neonatal jaundice					No	0		Up to date for age	Premature preterm rapture of mem	Chlorioamnionitis								Yes	No		Mothers breast milk		Yes	7	BEANS	FISH SOUP	IRRISH	MATOOKE
23	M	35	2	1	Father and Mother		40	5 to 10	Often	Yes	No	Both	1 to 2 weeks	No				0								No	0		Up to date for age									MULTIPLE PREGNANCY	No	Yes	less than 7 hrs	Both mother's and donated breast		Yes	6	MILLET PORRIDGE	RICE	WETABIX	BEANS
7	M	35	4	3	Mother	MOTHER	32	More than 15	Often	Yes	No	Baby Unit	Less than one week	No				0							FOR OBSERVATION	No	0	NONE	Up to date for age	Hypertension									No	No		Mothers breast milk		Yes	6	IRISH	RICE PORRIDGE
13	F	35	3	2	Mother	MOTHER	31	More than 15	Often	No	No	Both	Less than one week	Yes	Free flow oxygen			Less than a week	Respiratory distress syndrome	Neonatal jaundice						No	0		Up to date for age									MULTIPLE PREGNANCY	Yes	No		Both mother's and donated breast		Yes	6	RICE PORRIDGE	IRISH	SOYA PORRIDGE	MEAT SOUP
13	M	35	1	2	Mother	MOTHER	31	More than 15	Often	No	No	Both	2 to 4 weeks	Yes	CPAP			1 to 2 weeks	Neonatal jaundice							No	1	SEPSIS	Up to date for age									MULTIPLE PREGNANCY	Yes	Yes	less than 7 hrs	Both mother's and donated breast		Yes	6	EGGS	SOYA PORRIDGE
13	F	35	2	2	Mother	MOTHER	31	More than 15	Often	No	No	Both	2 to 4 weeks	Yes	CPAP			1 to 2 weeks	Respiratory distress syndrome	Neonatal Sepsis	Neonatal jaundice					Yes	0	NONE	Up to date for age									MULTIPLE PREGNANCY	Yes	Yes	less than 7 hrs	Both mother's and donated breast		Yes	6	EGGS	BEANS	SOYA	MATOOKE
23	M	34	1	0	Mother	MOTHER	25	More than 15	Often	No	No	Baby Unit	1 to 2 weeks	Yes	Free flow oxygen			Less than a week	Respiratory distress syndrome							No	0		Up to date for age									NONE	Yes	Yes	7 hrs and above	Mothers breast milk		Yes	7	IRISH	RICE PORRIDGE	SOYA	BEANS
17	M	30	1	0	Mother	MOTHER	25	More than 15	Often	Yes	Yes	Both	More than 4 weeks	Yes	CPAP			2 to 4 weeks	Respiratory distress syndrome	Neonatal Sepsis	Neonatal jaundice	Necrotizing enterocolitis				No	0		Up to date for age										Yes	Yes	7 hrs and above	Mothers breast milk		Yes	6	IRRISH	SOYA PORRIDGE	RICE	MATOOKE
23	F	33	1	0	Mother	MOTHER	21	More than 15	Often	No	No	Both	2 to 4 weeks	Yes	CPAP			1 to 2 weeks	Respiratory distress syndrome	Neonatal jaundice						No	1	FEVER,SEPSIS	Up to date for age										Yes	Yes	7 hrs and above	Mothers breast milk		Yes	6	PORRIDGE	MATOOKE	IRRISH	MEAT SOUP
23	M	30	2	1	Mother	MOTHER	30	More than 15	Often	Yes	No	Both	2 to 4 weeks	Yes	CPAP	CPAP	Free flow oxygen	1 to 2 weeks	Respiratory distress syndrome	Neonatal Sepsis	Necrotizing enterocolitis					No	0		Up to date for age	Premature preterm rapture of mem									Yes	Yes	7 hrs and above	Both mother's and donated breast		Yes	6	RICE	SOYA PPRIIDGE	MILK	IRRISH
23	F	36	2	1	Mother	MOTHER	28	More than 15	Often	Yes	No	Baby Unit	1 to 2 weeks	No				0	Neonatal Sepsis	Neonatal jaundice						No	0		Up to date for age										No	No		Mothers breast milk		Yes	6	IRRISH	SOYA PORRIDGE
11	F	33	1	0	Mother	MOTHER	31	5 to 10	Rarely	Yes	No	Both	1 to 2 weeks	Yes	Free flow oxygen			Less than a week	Respiratory distress syndrome	Neonatal jaundice						No	0		Up to date for age									NONE	No	Yes	7 hrs and above	Mothers breast milk	NUTIRPREM	Yes	7	IRRISH	SOUP	PORRIDGE	PASSION FRUIT
10	M	33	2	1	Mother	MOTHER	29	More than 15	Often	Yes	Yes	Neonatal ICU	2 to 4 weeks	Yes	CPAP			Less than a week	Respiratory distress syndrome						COAGULOPATHY,RECEIVED FFP	No	0	0	Up to date for age									NONE	No	Yes	7 hrs and above	Mothers breast milk	OPTIMAL PLUS COW& GOAT	Yes	6	PORRIDGE	JIUICE	IRRISH	RICE
6	M	35	2	1	Mother	MOTHER	40	More than 15	Sometimes	No	No	Both	2 to 4 weeks	Yes	Ventilator			1 to 2 weeks	Respiratory distress syndrome	Neonatal jaundice						No	0		Up to date for age	Hypertension									No	Yes	less than 7 hrs	Mothers breast milk		Yes	7	SOYA PORRIDGE	MILLET	MILK	MANGO
7	F	33	2	1	Mother	MOTHER	30	More than 15	Often	No	No	Both	2 to 4 weeks	Yes	Free flow oxygen	CPAP		Less than a week	Neonatal Sepsis	Neonatal jaundice					APNEA OF PREMATURITY	No	1	NEONATAL SEPSIS	Up to date for age	Hypertension	Chlorioamnionitis								Yes	Yes	7 hrs and above	Mothers breast milk	NUTRIPREM	Yes	6	IRRISH	EGGS	FISH	PUMPKIN
7	F	33	2	1	Mother	MOTHER	30	More than 15	Often	No	No	Both	2 to 4 weeks	Yes	Free flow oxygen	CPAP		1 to 2 weeks	Respiratory distress syndrome	Neonatal Sepsis	Neonatal jaundice					No	0		Up to date for age	Premature preterm rapture of mem	Chlorioamnionitis								Yes	Yes	7 hrs and above	Mothers breast milk	NUTRIPREM	Yes	6	PUMPKIN	IRRISH	EGG YORK	FISH
11	F	31	1	0	Mother	MOTHER	26	More than 15	Often	No	No	Both	1 to 2 weeks	Yes	Free flow oxygen			Less than a week	Respiratory distress syndrome							No	0		Up to date for age										No	Yes	less than 7 hrs	Both mother's and donated breast		Yes	6	RICE	PORRIDGE	IRRISH	MEAT SOUP
14	M	30	3	2	Mother	MOTHER	30	10 to 15	Often	Yes	No	Both	1 to 2 weeks	Yes	Free flow oxygen			Less than a week	Respiratory distress syndrome							No	0		Up to date for age									NONE	No	No		Mothers breast milk		Yes	6	PORRIDGE	MATOOKE	RICE	MEAT
23	F	33	2	1	Mother	MOTHER	26	More than 15	Often	Yes	Yes	Both	2 to 4 weeks	Yes	CPAP			1 to 2 weeks	Respiratory distress syndrome	Neonatal Sepsis	Neonatal jaundice					No	0	NONE	Up to date for age	Premature preterm rapture of mem	Hypertension	Chlorioamnionitis							Yes	Yes	7 hrs and above	Both mother's and donated breast		Yes	6	IRISH	RICE PORRIGDE	BEANS	MEAT SOUP
24	M	34	3	2	Mother	MOTHER	29	More than 15	Often	Yes	No	Both	1 to 2 weeks	Yes	CPAP			Less than a week	Respiratory distress syndrome	Neonatal jaundice						No	0	NONE	Up to date for age	Premature preterm rapture of mem	Hypertension								No	Yes	less than 7 hrs	Mothers breast milk		Yes	6	FISH SOUP	PORRIDGE	IRISH	JUICE
24	F	32	6	5	Mother	MOTHER	30	More than 15	Often	No	No	Both	2 to 4 weeks	Yes	CPAP			0	Respiratory distress syndrome	Neonatal jaundice						No	1	FEVER, PNEUMONIA	Incomplete										No	Yes	7 hrs and above	Both mother's and donated breast		Yes	8	RICE	PORRIDGE	IRISH
24	F	36	4	3	Mother	MOTHER	32	More than 15	Often	No	No	Both	1 to 2 weeks	Yes	CPAP			0	Respiratory distress syndrome							No	0		Incomplete									NONE	No	No		Mothers breast milk		Yes	6
24	F	33	2	1	Mother	MOTHER	28	More than 15	Often	Yes	No	Both	2 to 4 weeks	Yes	CPAP			Less than a week	Respiratory distress syndrome	Neonatal jaundice						No	0	NONE	Up to date for age									NONE	Yes	Yes	7 hrs and above	Mothers breast milk		Yes	6	PORRIDGE	RICE	MEAT SOUP	IRISH
16	M	32	1	0	Mother	MOTHER	25	More than 15	Often	No	No	Both	1 to 2 weeks	Yes	Free flow oxygen			Less than a week	Respiratory distress syndrome							No	0	NONE	Up to date for age	Premature preterm rapture of mem	Hypertension								No	Yes	7 hrs and above	Mothers breast milk		Yes	6	MEAT SOUP	PORRIDGE	IRISH	RICE
21	F	33	1	0	Mother	MOTHER	26	10 to 15	Often	Yes	No	Both	More than 4 weeks	Yes	CPAP			1 to 2 weeks	Respiratory distress syndrome							No	0	NONE	Up to date for age	Premature preterm rapture of mem	Hypertension								Yes	Yes	7 hrs and above	Mothers breast milk		No	6	PORRIDGE	RICE	IRISH
23	F	27	3	2	Mother	MOTHER	29	More than 15	Often	Yes	No	Both	More than 4 weeks	Yes	Ventilator			2 to 4 weeks	Respiratory distress syndrome	Neonatal Sepsis	Necrotizing enterocolitis	Hypoglycemia				Yes	1	PNEMONIA	Up to date for age	Premature preterm rapture of mem	Hypertension								Yes	Yes	7 hrs and above	Both mother's and donated breast		Yes	8	FISH SOUP	IRISH	SOYA PORRIDGE
24	M	32	1	0	Mother	MOTHER	26	More than 15	Often	Yes	No	Both	2 to 4 weeks	Yes	CPAP			1 to 2 weeks	Respiratory distress syndrome	Hypoglycemia						Yes	1	FEVER	Up to date for age	Premature preterm rapture of mem	Chlorioamnionitis								Yes	Yes	7 hrs and above	Both mother's and donated breast		Yes	6	SOYA PORRIDGE	RICE	MEAT SOUP
23	F	33	2	1	Mother	MOTHER	28	More than 15	Often	Yes	No	Baby Unit	1 to 2 weeks	Yes	CPAP			2 to 4 weeks	Respiratory distress syndrome							No	0	NONE	Up to date for age									NONE	Yes	Yes	7 hrs and above	Mothers breast milk		Yes	7	RICE	PORRIDGE	IRISH	MEAT SOUP
24	M	34	2	1	Mother	MOTHER	30	More than 15	Often	Yes	No	Both	1 to 2 weeks	Yes	CPAP			1 to 2 weeks	Respiratory distress syndrome	Neonatal jaundice						No	0	NONE	Up to date for age	Premature preterm rapture of mem									Yes	Yes	less than 7 hrs	Mothers breast milk		Yes	7	SOYA PORRIDGE	RICE	EGGS	PUMPKINS
23	M	29	2	1	Mother	MOTHER	32	More than 15	Often	No	No	Both	More than 4 weeks	Yes	Ventilator			More than 4 weeks	Respiratory distress syndrome	Neonatal Sepsis						No	0	NONE	Up to date for age	Hypertension									Yes	Yes	7 hrs and above	Mothers breast milk		Yes	6	SOYA PORRIDGE	ALL TYPES OF FOOD
22	F	34	5	4	Mother	MOTHER	36	More than 15	Often	Yes	No	Both	2 to 4 weeks	Yes	Free flow oxygen			1 to 2 weeks	Respiratory distress syndrome	Neonatal jaundice						No	1	PNEMONIA	Up to date for age									NONE	Yes	Yes	7 hrs and above	Mothers breast milk		Yes	7	SOYA	FISH SOUP	MEAT	IRISH
11	F	32	4	3	Mother	MOTHER	33	More than 15	Often	Yes	No	Both	2 to 4 weeks	No	CPAP			1 to 2 weeks	Respiratory distress syndrome	Neonatal Sepsis	Neonatal jaundice					No	1	PNEMONIA	Up to date for age	Premature preterm rapture of mem	Hypertension	Chlorioamnionitis							Yes	Yes	7 hrs and above	Both mother's and donated breast		Yes	7	PORRIDGE	RICE	MATOOKE	IRISH
11	M	31	1	0	Mother	MOTHER	26	More than 15	Often	No	No	Both	1 to 2 weeks	Yes	Free flow oxygen			1 to 2 weeks	Respiratory distress syndrome							No	1	PNEMONIA	Up to date for age									NONE	Yes	Yes	less than 7 hrs	Both mother's and donated breast		Yes	6	RICE	PORRIDGE	IRISH	BEAN SOUP
8	F	32	3	2	Mother	MOTHER	35	Less than 5	Sometimes	No	Yes	Neonatal ICU	2 to 4 weeks	Yes	Free flow oxygen			1 to 2 weeks	Respiratory distress syndrome	Neonatal jaundice						No	0	NONE	Up to date for age	Premature preterm rapture of mem									No	Yes	7 hrs and above	Mothers breast milk		Yes	7	PORRIDGE	MILK	IRISH	PUMPKINS
13	M	34	2	1	Mother	MOTHER	37	More than 15	Often	Yes	Yes	Both	More than 4 weeks	Yes	CPAP			Less than a week	Respiratory distress syndrome	Neonatal jaundice						No	2	VOMITING	Up to date for age	Premature preterm rapture of mem									Yes	Yes	7 hrs and above	Mothers breast milk		Yes	6	IRISH	BEAN SOUP	PORRIDGE
8	F	26	1	0	Mother	MOTHER	32	More than 15	Often	Yes	No	Neonatal ICU	More than 4 weeks	Yes	CPAP			More than 4 weeks	Respiratory distress syndrome	Neonatal Sepsis	Neonatal jaundice	Necrotizing enterocolitis				Yes	2	SEPSIS	Up to date for age	Premature preterm rapture of mem									Yes	Yes	7 hrs and above	Mothers breast milk		Yes	7	MATOOKE	SOUP	PORRIDGE
6	M	26	2	1	Mother	MOTHER	36	More than 15	Often	No		Both	More than 4 weeks	Yes	CPAP			More than 4 weeks	Respiratory distress syndrome	Neonatal Sepsis	Neonatal jaundice	Necrotizing enterocolitis				No	1		Up to date for age	Premature preterm rapture of mem	Hypertension								No	Yes	7 hrs and above	Mothers breast milk		No
10	M	32	3	2	Mother	MOTHER	35	10 to 15	Often	Yes	No	Both	2 to 4 weeks	Yes	CPAP			1 to 2 weeks	Respiratory distress syndrome	Neonatal Sepsis	Neonatal jaundice					No	0	NONE	Up to date for age	Premature preterm rapture of mem									Yes	Yes	less than 7 hrs	Both mother's and donated breast		Yes	6	ALL KINDS OF FOOD
12	M	33	3	2	Mother	MOTHER	33	More than 15	Often	Yes	Yes	Both	2 to 4 weeks	Yes	CPAP			1 to 2 weeks	Respiratory distress syndrome	Neonatal Sepsis	Neonatal jaundice					No	0	NONE	Up to date for age	Premature preterm rapture of mem	Hypertension								Yes	Yes	7 hrs and above	Both mother's and donated breast		Yes	7	RICE	PORRIDGE	SOYA	IRISH POTATOES
11	F	34	1	0	Mother	MOTHER	30	10 to 15	Often	Yes	No	Both	2 to 4 weeks	Yes	CPAP			1 to 2 weeks	Respiratory distress syndrome	Neonatal Sepsis	Neonatal jaundice					No	0	NONE	Up to date for age	Hypertension									No	Yes	7 hrs and above	Mothers breast milk		Yes	6	IRISH	SOUP	PORRIDGE
8	F	34	2	1	Father and Mother	MOTHER	24	More than 15	Often	No		Both	More than 4 weeks	Yes	CPAP			More than 4 weeks	Respiratory distress syndrome	Neonatal jaundice	Necrotizing enterocolitis					No	0	NONE	Up to date for age									NONE	Yes	Yes	7 hrs and above	Mothers breast milk		Yes	8	IRISH	CEREAL	BABY SOYA PORRIDGE	FISH SOUP
12	F	30	1	0	Mother	MOTHER	28	More than 15	Often	No	No	Both	2 to 4 weeks	Yes	CPAP			1 to 2 weeks	Respiratory distress syndrome	Neonatal jaundice						No	1	ANEAMIA	Up to date for age									NONE	Yes	Yes	7 hrs and above	Mothers breast milk		Yes	6	PORRIDGE	FISH SOUP	IRISH
12	F	33	1	0	Mother	MOTHER	25	More than 15	Often	Yes	No	Both	2 to 4 weeks	Yes	CPAP			1 to 2 weeks	Respiratory distress syndrome	Neonatal Sepsis	Neonatal jaundice					No	0	NONE	Up to date for age	Premature preterm rapture of mem									Yes	Yes	7 hrs and above	Mothers breast milk		Yes	7	MATOOKE	RICE	SOYA PORRIDGE	BEAN SOUP
12	M	34	2	1	Mother	MOTHER	26	More than 15	Often	No	No	Both	1 to 2 weeks	Yes	CPAP			Less than a week	Respiratory distress syndrome							No	0	NONE	Incomplete	Premature preterm rapture of mem									Yes	Yes	7 hrs and above	Mothers breast milk		Yes	6	FISH SOUP	IRISH	MATOOKE	RICE
8	M	35	2	1	Mother	MOTHER	30	10 to 15	Often	Yes	No	Both	1 to 2 weeks	Yes	CPAP			1 to 2 weeks	Respiratory distress syndrome							No	0	NONE	Up to date for age	Premature preterm rapture of mem									Yes	Yes	7 hrs and above	Mothers breast milk		Yes	6	IRISH POTATOES	PORRIDGE	MEAT SOUP
12	F	33	3	2	Mother	MOTHER	32	More than 15	Often	Yes	No	Both	2 to 4 weeks	Yes	CPAP			1 to 2 weeks	Respiratory distress syndrome	Neonatal Sepsis	Neonatal jaundice					No	0	NONE	Up to date for age	Premature preterm rapture of mem	Hypertension								Yes	Yes	7 hrs and above	Both mother's and donated breast		Yes	6	BEANS	FISH	PORRIDGE	RICE
11	F	36	4	3	Mother	MOTHER	30	More than 15	Often	Yes	No	Baby Unit	1 to 2 weeks	Yes	Free flow oxygen			Less than a week	Respiratory distress syndrome	Neonatal Sepsis						No	0	NONE	Up to date for age	Premature preterm rapture of mem	Chlorioamnionitis								No	No		Mothers breast milk	NONE	Yes	6	MATOOKE	MEAT SOUP	SOYA PORRIDGE	RICE
6	M	27	1	1	Mother	MOTHER NANNY	33,35	5 to 10	Sometimes	Yes	No	Both	More than 4 weeks	Yes	Free flow oxygen	CPAP		Less than a week	Respiratory distress syndrome	Neonatal Sepsis	Neonatal jaundice	Necrotizing enterocolitis	Hypoglycemia		APNEA PREMATURITY	Yes	1	ANEMIA	Up to date for age	Premature preterm rapture of mem								UTERINE FIBROIDS	No	Yes	less than 7 hrs	Mothers breast milk	NUTRIPREM	Yes	3	NUTRIPREM	MASHED IRRSIH	BEANS	MUKENE POWDER
17	F	30	4	3	Father and Mother	MOTHER FATHER	40	More than 15	Often	Yes	Yes	Both	More than 4 weeks	Yes	Free flow oxygen	CPAP		More than 4 weeks	Respiratory distress syndrome	Neonatal Sepsis	Neonatal jaundice	Necrotizing enterocolitis	Hypoglycemia			Yes	0		Complete	Hypertension									Yes	Yes	less than 7 hrs	Mothers breast milk	NUTRIPREM	Yes	6	MILK	PORRIDGE	YOGHURT	RICE
6	M	36	2	1	Father and Mother	MOTHER	33	More than 15	Often	No	No	Neonatal ICU	Less than one week	Yes	Free flow oxygen	CPAP		Less than a week	Respiratory distress syndrome	Neonatal jaundice						No	0	NO	Up to date for age										No	No		Mothers breast milk		Yes	5	SOUP	MILK	YOGHURT
6	M	28	1	0	Mother	MOTHER	25	More than 15	Often	Yes	Yes	Both	More than 4 weeks	Yes	Free flow oxygen	CPAP	Ventilator	More than 4 weeks	Respiratory distress syndrome	Neonatal Sepsis	Neonatal jaundice				APNEA OF PREMATURITY	Yes	1	NEONATAL INFECTION	Up to date for age	Premature preterm rapture of mem									Yes	Yes	less than 7 hrs	Mothers breast milk	COW AND GOAT MILK	Yes	4	PORRIDGE	MILK	MASHED IRRISH	MASHED PUMPKIN
6	M	34	2	1	Mother	MOTHER	30	More than 15	Sometimes	No	No	Neonatal ICU	1 to 2 weeks	Yes	CPAP			Less than a week	Respiratory distress syndrome	Neonatal Sepsis	Neonatal jaundice					No	0	NONE	Up to date for age	Hypertension								DIABETES	No	No		Mothers breast milk	JESA MILK	Yes	5	PORRIDGE	MILK	IRRISH	RAW EGGS IN PORRIDGE
6	F	33	2	1	Mother	MOTHER, NANNY	28	10 to 15	Sometimes	Yes	No	Neonatal ICU	1 to 2 weeks	Yes	CPAP	CPAP		1 to 2 weeks	Respiratory distress syndrome	Neonatal Sepsis	Neonatal jaundice					No	0	NONE	Up to date for age	Premature preterm rapture of mem									No	Yes	less than 7 hrs	Mothers breast milk	FORMULAR MILK	Yes	7	PORRIDGE	MASHED IRISH	MASHED PUMPKINS
17	M	36	1	0	Father and Mother	MOTHER, FATHER	36	More than 15	Often	Yes	Yes	Neonatal ICU	Less than one week	Yes	Free flow oxygen			Less than a week	Respiratory distress syndrome	Neonatal Sepsis						No	0	NONE	Up to date for age	Hypertension									No	Yes	less than 7 hrs	Mothers breast milk	COW & GOAT FORMULAR	Yes	6	PORRIDGE	FRUITS	RICE	BEANS
6	F	34	5	4	Mother	MOTHER	35	More than 15	Sometimes	No		Neonatal ICU	1 to 2 weeks	Yes	Free flow oxygen	CPAP		1 to 2 weeks	Respiratory distress syndrome	Neonatal jaundice						No	0	NONE	Up to date for age	Hypertension									No	Yes	less than 7 hrs	Mothers breast milk	LIPTONIL FORMULAR	No
24	M	36	2	1	Mother	MOTHER	31	10 to 15	Often	Yes	Yes	Both	2 to 4 weeks	Yes	CPAP			Less than a week	Respiratory distress syndrome	Neonatal jaundice						Yes	1	INFECTIONS, BRONCHROLITS	Up to date for age	Premature preterm rapture of mem	Hypertension							URINARY TRACT INFECTIONS	No	Yes	less than 7 hrs	Mothers breast milk	FORMULAR- COW& GATE	Yes	6	RICE	POSHO	BEANS	MEAT
24	F	36	1	1	Mother	MOTHER	31	10 to 15	Often	Yes	Yes	Both	2 to 4 weeks	Yes	CPAP			Less than a week	Respiratory distress syndrome	Neonatal Sepsis	Neonatal jaundice					No	1	ASTHMA	Up to date for age	Premature preterm rapture of mem	Hypertension							MULTIPLEPREGNANCY,URINARY TRAC	No	Yes	less than 7 hrs	Mothers breast milk	FORMULAR- COW & GATE	Yes	6	RICE	POSHO	BEANS	MEAT
24	F	35	4	3	Mother	MOTHER	37	More than 15	Often	No	No	Neonatal ICU	2 to 4 weeks	Yes	Free flow oxygen	CPAP		1 to 2 weeks	Respiratory distress syndrome	Neonatal jaundice						No	1	PNEUMONIA	Up to date for age									URINARY TRACK INFECTION	No	Yes	less than 7 hrs	Mothers breast milk		Yes	7	PUMPKIN	EGG YORK	IRRISH	YORGHURT
6	M	31	4	3	Mother	MOTHER, NANNIES	35	More than 15	Often	No	No	Both	More than 4 weeks	Yes	Free flow oxygen	CPAP		2 to 4 weeks	Respiratory distress syndrome	Neonatal jaundice						No	0		Up to date for age									MULTIPLE PREGNANCIES	Yes	Yes	less than 7 hrs	Mothers breast milk	NUTRISTAT	Yes	6	SOYA PORRIDGE	JESSA MILK
6	F	31	4	3	Mother	MOTHER,FATHER	35	More than 15	Often	No	No	Both	More than 4 weeks	Yes	Free flow oxygen	CPAP		2 to 4 weeks	Respiratory distress syndrome	Neonatal Sepsis	Neonatal jaundice					No	1	PNEUMONIA	Up to date for age									MULTIPLE PREGNANCY	Yes	Yes	less than 7 hrs	Mothers breast milk	NUTRISTAT	Yes	6	JESSA MILK	SOYA PORRIDGE
6	F	31	4	3	Mother	MOTHER FATHER	35	More than 15	Often	No	No	Both	More than 4 weeks	Yes	Free flow oxygen	CPAP		2 to 4 weeks	Respiratory distress syndrome							No	0		Up to date for age									MULTIPLE PREGNANCY	Yes	Yes	less than 7 hrs	Mothers breast milk	NUTRISTAT	Yes	6	SOYS PORRIDGE	JESSA MILK
6	F	31	4	3	Mother	MOTHER,FATHER	35	More than 15	Often	No	No	Both	More than 4 weeks	Yes	Free flow oxygen	CPAP		More than 4 weeks	Respiratory distress syndrome	Neonatal Sepsis						No	0		Up to date for age									MULTIPLE PREGNANCY	Yes	Yes	less than 7 hrs	Mothers breast milk	NUTRIPREM	Yes	6	SOYA PORRIDGE	JESA MILK
6	F	33	2	1	Mother	MOTHER	27	More than 15	Sometimes	No	No	Both	2 to 4 weeks	Yes	Free flow oxygen	CPAP		1 to 2 weeks	Respiratory distress syndrome	Neonatal jaundice						No	0	NONE	Up to date for age									NONE	Yes	Yes	less than 7 hrs	Mothers breast milk	NONE	Yes	6	COW AND GOAT MILK	YOUGHURT	MELON JUICE
6	F	36	1	0	Mother	PARENTS	30	More than 15	Often	Yes	Yes	Baby Unit	Less than one week	No				0								No	0		Up to date for age	Premature preterm rapture of mem									No	No		Mothers breast milk		Yes	6	PORRIDGE	IRISH	EGG YORK
15	M	33	3	2	Mother	MOTHER	36	10 to 15	Often	Yes	No	Neonatal ICU	Less than one week	Yes	Free flow oxygen			Less than a week	Respiratory distress syndrome							No	0		Up to date for age	Premature preterm rapture of mem									No	No		Mothers breast milk		Yes	6	PORRIDGE	IRISH	RICE	EGGS
15	M	34	1	0	Mother	MOTHER	36	5 to 10	Often	Yes	No	Both	1 to 2 weeks	Yes	CPAP	Free flow oxygen		1 to 2 weeks	Respiratory distress syndrome	Neonatal Sepsis	Neonatal jaundice					No	0		Incomplete	Premature preterm rapture of mem									No	Yes	less than 7 hrs	Mothers breast milk		Yes	6	MILK	PORRIDGE	CERELAC	PUMPKIN
7	M	31	1	0	Mother	MOTHER	28	More than 15	Often	No	No	Neonatal ICU	1 to 2 weeks	Yes	Free flow oxygen			Less than a week	Respiratory distress syndrome	Neonatal Sepsis	Neonatal jaundice					No	0		Up to date for age	Hypertension									No	Yes	7 hrs and above	Mothers breast milk		Yes	7	PUMPKIN	IRISH	PORRIDGE	WATER MELON
8.5	M	34	2	1	Mother	MOTHER	31	More than 15	Often	Yes	Yes	Both	2 to 4 weeks	Yes	Free flow oxygen	CPAP		Less than a week	Respiratory distress syndrome	Neonatal jaundice						No	1	MEASLES	Up to date for age										Yes	Yes	7 hrs and above	Mothers breast milk	FORMULAR	Yes	6	PORRIDGE	IRISH	MUKENE	POSHO
6	F	35	3	2	Mother	MOTHER	40	More than 15	Sometimes	No	No	Both	2 to 4 weeks	Yes	Ventilator			1 to 2 weeks	Respiratory distress syndrome	Neonatal jaundice						No	0		Up to date for age	Hypertension									No	Yes	less than 7 hrs	Mothers breast milk		Yes	7	PORRIDGE	MILLET	MILK	MANGO
10	M	31	4	4	Mother	MOTHER	35	10 to 15	Often	Yes	No	Both	1 to 2 weeks	Yes	Free flow oxygen	CPAP		1 to 2 weeks	Respiratory distress syndrome	Neonatal jaundice						Yes	0		Complete	Premature preterm rapture of mem	Hypertension							MULTIPLE PREG	Yes	Yes	7 hrs and above	Mothers breast milk	COW milk	Yes	6	MILK	PORRIDGE	IRISH	EGG YORK
10	M	31	4	4	Mother	MOTHER	35	10 to 15	Often	Yes	No	Both	1 to 2 weeks	Yes	Free flow oxygen	CPAP		1 to 2 weeks	Neonatal jaundice							Yes	0		Complete	Premature preterm rapture of mem	Hypertension							MULTIPLE PREG	Yes	Yes	7 hrs and above	Mothers breast milk	COW MIL	Yes	6	MILK	PORRIDGE	IRISH	EGG YORK
11	F	36	4	4	Mother	MOTHER	35	More than 15	Often	Yes	Yes	Neonatal ICU	1 to 2 weeks	No				0								No	0		Up to date for age	Chlorioamnionitis									No	No		Mothers breast milk	COW MILK	No		EGGS	MATOOKE	IRISH	PORRIDGE
11	M	36	4	4	Mother	MOTHER	35	More than 15	Often	Yes	Yes	Neonatal ICU	1 to 2 weeks	Yes	CPAP			1 to 2 weeks	Respiratory distress syndrome	Neonatal jaundice						No	0		Up to date for age	Chlorioamnionitis									No	No		Mothers breast milk	COW MILK	No		EGGS	MATOOKE	IRISH	PORRIDGE
12	F	37	1	1	Father and Mother	PARENTS	28, 32	More than 15	Often	Yes	Yes	Neonatal ICU	Less than one week	No				0								No	0		Up to date for age									MULTIPLE PREGNANCY	No	No		Mothers breast milk	FORMULAR NAN 1	Yes	6	PORRIDGE	IRISH	RICE	EGGS
12	F	37	2	1	Father and Mother	PARENTS	28, 32	More than 15	Often	Yes	Yes	Neonatal ICU	Less than one week	No				0								No	0		Up to date for age									MULTIPLE PREGNANCY	No	No		Mothers breast milk	FORMULAR NAN 1	Yes	6	PORRIDGE	IRISH	RICE	EGGS
19	M	35	1	4	Mother	MOTHER	38	More than 15	Sometimes	No	No	Neonatal ICU	Less than one week	No				0								No	0		Complete	Premature preterm rapture of mem								MULTIPLE PREGNANCY	Yes	Yes	less than 7 hrs	Mothers breast milk	FORMULAR COW & GATE	Yes	7	PORRRIDGE	RICE	MILK	IRISH
19	M	35	2	4	Mother	MOTHER	38	More than 15	Sometimes	No	No	Neonatal ICU	Less than one week	No				0								No	0		Complete									MULTIPLE PREGNANACY	Yes	Yes	less than 7 hrs	Mothers breast milk	FORMULAR COW & GATE	Yes	7	PORRIDGE	RICE	MILK	IRISH MUKENE
19	M	35	3	4	Mother	MOTHER	38	More than 15	Sometimes	No	No	Neonatal ICU	Less than one week	Yes	Free flow oxygen			Less than a week	Respiratory distress syndrome							No	0		Complete	Premature preterm rapture of mem								MULTIPLE PREGNANCY	Yes	Yes	less than 7 hrs	Mothers breast milk	FORMULAR COW & GOAT	Yes	7	PORRIDGE	RICE	MILK	IRISH
8	F	36	2	1	Mother	MOTHER, NANNY	34, 35	Less than 5	Sometimes	Yes	No	Not admitted	1 to 2 weeks	No				1 to 2 weeks								No	0		Up to date for age									MULTIPLE PREGNANCY	No	No		Mothers breast milk	FORMULAR COW & GOAT	Yes	6	PORRIDGE	PUMPKIN	IRISH	MUKENE
8	F	36	1	1	Mother	MOTHER, NANNY	34, 35	Less than 5	Sometimes	Yes	No	Both		No				0	Neonatal jaundice							No	0		Up to date for age									MULTIPLE PREGNANCY	No	No		Mothers breast milk	FORMULA COW & GOAT	Yes	6	PORRIDGE	PUMPKIN	IRISH	MUKENE
8	M	34	6	5	Mother	MOTHER	36	More than 15	Rarely	No	No	Both	2 to 4 weeks	Yes	CPAP			Less than a week	Respiratory distress syndrome	Neonatal Sepsis	Hypoglycemia					No	0		Incomplete									MULTIPLE PREGNANCY	No	Yes	7 hrs and above	Mothers breast milk	FORMULAR COW & GOAT	Yes	7	IRISH POTATOES	POSHO	PORRIDGE
8	M	34	6	5	Mother	MOTHER	36	More than 15	Rarely	No	No	Both	2 to 4 weeks	Yes	CPAP			Less than a week	Respiratory distress syndrome	Neonatal Sepsis	Hypoglycemia				RETNOPATHY OF PREMATURITY	No	0		Incomplete									MULTIPLE PREGNANCY	No	Yes	7 hrs and above	Mothers breast milk	FORMULAR COW & GOAT	Yes	7	IRISH POTATOES	POSHO	PORRIDGE
10	F	36	4	2	Mother	MOTHER	36	More than 15	Often	Yes	Yes	Both		No				0	Neonatal jaundice							No	0		Up to date for age										No	No	7 hrs and above	Mothers breast milk		Yes	6	IRISH	RICE	PORRIDGE	EGGS
10	F	33	2	1	Mother	MOTHER	29	More than 15	Sometimes	No	No	Both	2 to 4 weeks	Yes	Free flow oxygen	CPAP		Less than a week	Respiratory distress syndrome	Neonatal jaundice						No	0		Complete	Hypertension									No	Yes	7 hrs and above	Mothers breast milk		Yes	6	MILK	IRISH	MATOOKE	RICE
18	F	31	4	3	Mother	MOTHER, NANNY	38,20	5 to 10	Sometimes	Yes	No	Both	2 to 4 weeks	Yes	Free flow oxygen	CPAP		Less than a week	Respiratory distress syndrome							No	0		Complete	Hypertension									Yes	Yes	7 hrs and above	Both mother's and donated breast	COW'S MILK	Yes	6	PORRIDGE	IRISH POTATOES	MATOOKE	G NUTS
8	F	34	4	3	Father and Mother	FATHER, MOTHER	48, 36	10 to 15	Often	Yes	No	Neonatal ICU	1 to 2 weeks	No				0	Neonatal jaundice							No	0	NONE	Up to date for age									HYPERTHYROIDISM	No	No		Mothers breast milk		Yes	6	IRISH	MUKENE	NKEJJE	CEREAL
7	M	36	2	1	Mother	MOTHER	33	More than 15	Often	No	No	Neonatal ICU	Less than one week	Yes	CPAP			Less than a week	Respiratory distress syndrome	Neonatal jaundice						No	0		Up to date for age										No	No		Mothers breast milk		Yes	6	MANGOES	PORRIDGE	IRISH	MUKENE
11	F	26	2	1	Father and Mother	MOTHER, FATHER	29, 33	More than 15	Often	No	No	Both	More than 4 weeks	Yes	Free flow oxygen	CPAP	Ventilator	2 to 4 weeks	Respiratory distress syndrome	Neonatal Sepsis	Neonatal jaundice				APNEA OF PREMATURITY	Yes	1	GASTRO-ENTERITIS	Up to date for age									MULTIPLE PREGNANCY	Yes	Yes	less than 7 hrs	Both mother's and donated breast	FORMULA COW & GOAT	Yes	6	MILK	IRISH	PUMPKINS	RICE
11	F	26	1	1	Father and Mother	MOTHER, FATHER	29, 33	More than 15	Often	No	No	Both	More than 4 weeks	Yes	Free flow oxygen	CPAP	Ventilator	More than 4 weeks	Respiratory distress syndrome	Neonatal Sepsis	Neonatal jaundice	Intraventricular hemorrhage			APNEA OF PRMATURITY	Yes	1	GASTRO-ENTERITIS	Up to date for age									MULTIPLE PREGNANCY	Yes	Yes	less than 7 hrs	Both mother's and donated breast	FORMULAR COW & GOAT	Yes	6	MILK	IRISH	PUMPKIN	RICE
9	M	32	3	2	Father and Mother	MOTHER	41	More than 15	Often	No	No	Both	1 to 2 weeks	No				0								No	0		Up to date for age	Premature preterm rapture of mem									No	Yes	less than 7 hrs	Mothers breast milk		Yes	7	MILK	PORRIDGE	BANANA	OVACADO
16	M	32	3	2	Mother	MOTHER, NANNY	33, 18	More than 15	Often	No	No	Both	2 to 4 weeks	Yes	CPAP			1 to 2 weeks	Respiratory distress syndrome	Neonatal jaundice						No	0		Incomplete										No	No		Mothers breast milk		Yes	7	YOGHURT	PORRIDGE	PASSION FRUIT	MANGOES
6	F	33	2	1	Father and Mother	MOTHER	32	More than 15	Often	No	No	Neonatal ICU	1 to 2 weeks	Yes	Free flow oxygen			Less than a week	Respiratory distress syndrome	Neonatal jaundice						No	1	B. INFECTION	Up to date for age	Hypertension									No	Yes	less than 7 hrs	Mothers breast milk		Yes	5	YOGHURT	IRISH	MATOOKE	EGGS
21	F	34	1	0	Father and Mother	MOTHER, FATHER	31,41	Less than 5	Often	Yes	No	Neonatal ICU	Less than one week	Yes	Free flow oxygen			Less than a week	Respiratory distress syndrome							No	0		Up to date for age	Hypertension									No	No		Mothers breast milk		Yes	6	BEANS	POSHO	RICE	MEAT
17	M	35	2	1	Father and Mother	MOTHER	29	Less than 5	Often	No	No	Neonatal ICU	Less than one week	Yes	Free flow oxygen			Less than a week	Respiratory distress syndrome							No	0		Up to date for age	Hypertension									No	No		Mothers breast milk	FORMULA	Yes	6	JESA MILK	POSHO	RICE	MILLET
9	M	36	3	1	Father and Mother	MOTHER	26	More than 15	Rarely	No	No	Neonatal ICU	1 to 2 weeks	Yes	Free flow oxygen	CPAP		Less than a week	Respiratory distress syndrome	Neonatal Sepsis	Neonatal jaundice					No	0		Up to date for age										No	No		Mothers breast milk		Yes	6	SOYA PORRIDGE	COCK TAIL JUICE	IRISH	EGGS G-NUTS
13	F	31	2	1	Father and Mother	MOTHER	32	5 to 10	Often	Yes	No	Neonatal ICU	More than 4 weeks	Yes	Free flow oxygen	CPAP		Less than a week	Respiratory distress syndrome	Neonatal jaundice						No	0		Up to date for age	Hypertension								MULTIPLE PREGNANCY	No	No		Mothers breast milk	FORMULA	No
13	F	31	2	1	Father and Mother	MOTHER	32	5 to 10	Often	Yes	No	Neonatal ICU	More than 4 weeks	Yes	Free flow oxygen	CPAP		Less than a week	Respiratory distress syndrome	Neonatal jaundice						No	0		Up to date for age	Hypertension								MULTIPLE PREGNANCY	No	Yes	7 hrs and above	Mothers breast milk	FORMULA	Yes	6	IRISH	MATOOKE, RICE	POSHO, BEANS	G-NUTS, MEAT
10	F	36	5	4	Mother	MOTHER	37	More than 15	Never	Yes	Yes	Neonatal ICU	Less than one week	No				0	Neonatal jaundice							No	0		Up to date for age	Premature preterm rapture of mem									Yes	No		Mothers breast milk		Yes	6	MATOOKE	BEANSOUP
6	F	34	1	0	Father and Mother	MOTHER	40	More than 15	Often	No	No	Neonatal ICU	Less than one week	Yes	Free flow oxygen			Less than a week	Respiratory distress syndrome	Neonatal jaundice						No	0		Up to date for age	Hypertension									No	No		Mothers breast milk	FORMULA,COW & GOAT	Yes	6	IRISH	PUMPKIN	CEREAL	OVACADO
7	M	36	6	5	Mother	MOTHER	46	10 to 15	Sometimes	Yes	No	Neonatal ICU	Less than one week	Yes	Free flow oxygen			Less than a week	Respiratory distress syndrome							No	0		Incomplete	Hypertension									No	Yes	7 hrs and above	Mothers breast milk	FORMULA	Yes	6	IRISH BLUE BAND	FISH, PORRIDGE	RICE PORRIDGE	BANANA
8	F	31	7	5	Father and Mother	MOTHER	39	More than 15	Often	Yes	Yes	Neonatal ICU	1 to 2 weeks	Yes	Free flow oxygen			Less than a week	Respiratory distress syndrome	Neonatal Sepsis	Neonatal jaundice					No	0		Up to date for age	Hypertension									No	Yes	7 hrs and above	Mothers breast milk		Yes	6	IRISH	EGGS, RICE	MATOOKE	MILLET FLOUR
19	M	33	4	3	Mother	MOTHER	33	5 to 10	Sometimes	No	No	Both	More than 4 weeks	Yes	CPAP	Ventilator		More than 4 weeks	Respiratory distress syndrome	Neonatal Sepsis					APNEA OF PREMATURITY	No	1	DR. AGARWAL'S HOSPITAL	Complete	Premature preterm rapture of mem								MULTIPLE PREGNANCY	No	No		Both mother's and donated breast		Yes	6	IRISH
19	M	33	4	3	Father and Mother	FATHER, MOTHER	33,32	More than 15	Often	No	No	Both	More than 4 weeks	Yes	Free flow oxygen	CPAP		2 to 4 weeks	Respiratory distress syndrome	Neonatal jaundice						No	0		Up to date for age	Premature preterm rapture of mem								MULTIPLE PREGNANCY	No	Yes	7 hrs and above	Both mother's and donated breast		Yes	6	IRISH
19	M	33	4	3	Father and Mother	MOTHER, FATHER	33, 32	More than 15	Often	No	No	Both	More than 4 weeks	Yes	CPAP			1 to 2 weeks	Respiratory distress syndrome	Neonatal Sepsis	Neonatal jaundice					No	0		Incomplete	Premature preterm rapture of mem								MULTIPLE PREGNANCY	Yes	Yes	7 hrs and above	Both mother's and donated breast		Yes	6	IRISH
12	M	33	3	2	Father and Mother	MOTHER,FATHER	29,36	More than 15	Often	Yes	No	Both	2 to 4 weeks	Yes	CPAP			Less than a week	Respiratory distress syndrome	Neonatal jaundice						No	0		Up to date for age										No	Yes	7 hrs and above	Mothers breast milk		Yes	7	IRISH	SOYA	PORRIDGE	MATOOKE
12	F	32	2	1	Father and Mother	MOTHER	36	More than 15	Often	No	No	Both	2 to 4 weeks	Yes	CPAP			1 to 2 weeks	Respiratory distress syndrome							No	0		Up to date for age	Premature preterm rapture of mem								APH	No	Yes	7 hrs and above	Mothers breast milk		Yes	7	MILK	SOYA PORRIDGE	IRISH	MATOOKE
24	M	32	2	1	Mother	MOTHER	31	More than 15	Sometimes	No	No	Both	2 to 4 weeks	Yes	CPAP	Ventilator		2 to 4 weeks	Respiratory distress syndrome	Neonatal Sepsis					APNEA OF PREMATURITY	Yes	1	RESPIRATORY INFECTION	Up to date for age	Hypertension									No	Yes	7 hrs and above	Mothers breast milk		Yes	6	SOYA PORRIDGE	RICE	POSHO	G-NUTS SAUCE
24	M	36	3	4	Mother	MOTHER	32	More than 15	Sometimes	No	No	Both	2 to 4 weeks	Yes	CPAP	Ventilator		2 to 4 weeks	Respiratory distress syndrome	Neonatal Sepsis	Neonatal jaundice				PREMATURITY	No	4	MALNUTRITION, RDS	Up to date for age	Premature preterm rapture of mem									No	Yes	7 hrs and above	Mothers breast milk	FORMULA MILK	Yes	9	RICE, BEANS	BANANAS	OVACADO	MILK
6	F	35	5	4	Mother	MOTHER	40	5 to 10	Sometimes	Yes	No	Both	1 to 2 weeks	Yes	CPAP			Less than a week	Respiratory distress syndrome							No	0		Up to date for age										No	No		Mothers breast milk		Yes	6	EGG	SOYA
6	F	31	1	0	Mother	MOTHER	36	More than 15	Often	No	No	Both	2 to 4 weeks	Yes	CPAP			1 to 2 weeks	Respiratory distress syndrome	Neonatal Sepsis	Neonatal jaundice					No	1	ANEMIA	Up to date for age	Hypertension									No	Yes	less than 7 hrs	Mothers breast milk		Yes	6	EGG	IRISH	BEAN
22	M	32	3	2	Mother	MOTHER	32	More than 15	Often	No	No	Both	2 to 4 weeks	Yes	Free flow oxygen			Less than a week	Respiratory distress syndrome	Neonatal jaundice						No	0		Up to date for age									MULTIPLE PREGNANCY	No	No		Mothers breast milk		Yes	6	IRRISH	SOYA PORRIDGE	MEAT SOUP	RICE
6	F	28	5	4	Mother	MOTHER	36	More than 15	Sometimes	No	No	Both	More than 4 weeks	Yes	Free flow oxygen	CPAP		More than 4 weeks	Respiratory distress syndrome	Neonatal Sepsis	Neonatal jaundice				APNEA OF PREMATURITY	No	0		Up to date for age	Hypertension									No	Yes	less than 7 hrs	Mothers breast milk	FORMULA COW & GOAT	Yes	6	IRISH POTATOES	MATOOKE	POSHO	EGGS
[truncated: 250 more columns]
